# Supplementary material for: The causal association between obesity and gastric cancer and shared molecular signatures: a large-scale Mendelian randomization and multi-omics analysis
Source: Front Oncol. 2023 Oct 26;13:1091958. doi: 10.3389/fonc.2023.1091958 (PMC10639150; doi:10.3389/fonc.2023.1091958)
Supplement: Supplementary file 2 [file Table_1.xlsx]

## Sheet: Table S1_obesity_meta
					Table S1 The characteristics of included studies for meta-analysis of plasma serum/plasma proteome in obese patients
PMID	No. of subjects in the obesity group	No. of subjuects in the control group	Entrez ID	Protein Uniport ID (Or other ID)	Gene Name	Protein Name	AUC	Fold Change (Case/Control)	P value	Super pathway1	Subpathway2	Superpathway3
36915396	10	10	735	P02748	C9	complement c9		1.81591	0.0314105	Regulation of actin cytoskeleton	Complement and coagulation cascades	NOD-like receptor signaling pathway
36915396	10	10	5444	P27169	PON1	paraoxonase 1		1.77412	0.0143982
36915396	10	10	3263	P02790	HPX	hemopexin		0.734565	0.0455609
36915396	10	10	1	P04217	A1BG	Alpha-1-B Glycoprotein		0.668645	0.0306929
36915396	10	10	3078	Q03591	CFHR1	complement factor h related 1		0.442142	0.036911	Complement and coagulation cascades
36915396	10	10	283	P03950	ANG	angiogenin		0.649168	0.0153452
36915396	10	10	808	P0DP25	CALM3	calmodulin 3		0.437797	0.0104525	Gastric acid secretion	Inflammatory mediator regulation of TRP channels
36915396	10	10	805	P0DP24	CALM2	calmodulin 2		0.437797	0.0104525	Gastric acid secretion	Inflammatory mediator regulation of TRP channels
36915396	10	10	801	P0DP23	CALM1	calmodulin 1		0.437797	0.0104525	Gastric acid secretion	Inflammatory mediator regulation of TRP channels
36614270	13	11				C-peptide		2.66667	0.003
36614270	13	11	51738	Q9UBU3	GHRL	Ghrelin		1.2	0.001	cAMP signaling pathway	Growth hormone synthesis, secretion and action	Neuroactive ligand-receptor interaction
36614270	13	11	2695	P09681	GIP	GIP		1.17647	0.014	cAMP signaling pathway	Growth hormone synthesis, secretion and action	Insulin secretion
36614270	13	11	2740	P43220	GLP1R	GLP-1		1.06977	0.001	cAMP signaling pathway	Neuroactive ligand-receptor interaction	Insulin secretion
36614270	13	11	2641	P01275	GCG	Glucagon		1.04651	0.002	cAMP signaling pathway	Neuroactive ligand-receptor interaction	Insulin secretion
36614270	13	11	3630	P01308	INS	Insulin		2.88462	0.002	PI3K-Akt signaling pathway	Ras signaling pathway	Insulin secretion
36614270	13	11	3952	P41159	LEP	Leptin		6.66667	0.001	Adipocytokine signaling pathway	Cytokine-cytokine receptor interaction	JAK-STAT signaling pathway
36614270	13	11	7132	P19438	TNFRSF1A	TNF-R1		1.45833	0.002	Adipocytokine signaling pathway	TNF signaling pathway	NF-kappa B signaling pathway
36614270	13	11	1116	P36222	CHI3L1	chitinase 3-like 1		1.40625	0.03
36614270	13	11				adipsin		1.33333	0.006
36614270	13	11	8741	O75888	TNFSF13	APRIL		2.33333	0.048	Cytokine-cytokine receptor interaction	Intestinal immune network for IgA production
36614270	13	11	8742	O43508	TNFSF12	TWEAK		0.818182	0.041	Cytokine-cytokine receptor interaction
36614270	13	11	4313	P08253	MMP2	MMP-2		0.5625	0.001	Estrogen signaling pathway	Leukocyte transendothelial migration
36614270	13	11	632	P02818	BGLAP	osteocalcin		0.426667	0.001	Parathyroid hormone synthesis, secretion and action
36614270	13	11	5054	P05121	SERPINE1	PAI-1		0.769231	0.042	Complement and coagulation cascades	Apelin signaling pathway	HIF-1 signaling pathway
36614270	13	11	9370	Q15848	ADIPOQ	Adiponectin		0.714286	0.001	Adipocytokine signaling pathway	PPAR signaling pathway	AMPK signaling pathway
35606786	10	8	1401	P02741	CRP	C-reactive protein		3.47	0.05	Cytokine storm inflammatory response
35606786	10	8	4069	P61626	LYZ	Lysozyme C		3.29	0.0002	Salivary secretion
35606786	10	8	55118	Q9NQ79	CRTAC1	Cartilage acidic protein 1		2.27	0.01
35606786	10	8	5730	P41222	PTGDS	Prostaglandin-H2 D-isomerase		2.34	0.0002	Arachidonic acid metabolism
35606786	10	8	3495	P01880	IGHD	Immunoglobulin delta chain C region		4.65	0.04	Nicotinate and nicotinamide metabolism	Biosynthesis of cofactors
35606786	10	8	23081	Q9H3R0	KDM4C	Lysine-specific demethylase4C		1.96	0.01
35606786	10	8	23030	O94953	KDM4B	Lysine-specific demethylase4B		1.96	0.01
35606786	10	8	390245	B2RXH2	KDM4E	Lysine-specific demethylase4E		1.96	0.01
35606786	10	8	9370	Q15848	ADIPOQ	Adiponectin		-1.91	0.04	Adipocytokine signaling pathway	PPAR signaling pathway	AMPK signaling pathway
35606786	10	8	58	P68133	ACTA1	actin alpha 1, skeletal muscle		-2.08	0.04	Motor proteins
35606786	10	8	70	P68032	ACTC1	actin alpha cardiac muscle 1		-2.08	0.04	Motor proteins
35606786	10	8	72	P63267	ACTG2	actin gamma 2, smooth muscle		-2.08	0.04	Motor proteins
35606786	10	8	59	P62736	ACTA2	actin alpha 2, smooth muscle		-2.08	0.04	Motor proteins
33910911	20	20	3857	P35527	KRT9	keratin 9		1.27483
33910911	20	20	1071	P11597	CETP	cholesteryl ester transfer protein		0.655009		Cholesterol metabolism
33910911	20	20	6799	P50226	SULT1A2	sulfotransferase family 1a member 2		0.74775		Sulfate conjugation
33910911	20	20	84735	Q96KN2	CNDP1	carnosine dipeptidase 1		1.28677		Arginine and proline metabolism	Histidine metabolism	beta-Alanine metabolism
33910911	20	20	5054	P05121	SERPINE1	serpin family e member 1		1.2565		Complement and coagulation cascades	Apelin signaling pathway	HIF-1 signaling pathway
33910911	20	20	3039	P69905	HBA1	hemoglobin subunit alpha 1		0.393191
33910911	20	20	84624	Q4ZHG4	FNDC1	fibronectin type iii domain containing 1		2.47725
33910911	20	20	79643	Q96FZ7	CHMP6	charged multivesicular body protein 6		2.6555		Necroptosis	Endocytosis
33910911	20	20	127	P08319	ADH4	alcohol dehydrogenase 4 (class ii), pi polypeptide		1.57985		Glycolysis / Gluconeogenesis	Fatty acid degradation	Pyruvate metabolism
33910911	20	20	2314	Q13045	FLII	flii actin remodeling protein		1.3265
33910911	20	20	377	P61204	ARF3	adp ribosylation factor 3		0.801083		Endocytosis
33910911	20	20	84735	Q96KN2	CNDP1	carnosine dipeptidase 1		1.60325		Arginine and proline metabolism	Histidine metabolism	beta-Alanine metabolism
33910911	20	20	2638	P02774	GC	gc vitamin d binding protein		1.65719
33910911	20	20	720	P0C0L4	C4A	complement c4a (rodgers blood group)		4.22877		Complement and coagulation cascades
33910911	20	20	3959	Q08380	LGALS3BP	galectin 3 binding protein		1.31189
33910911	20	20	8359	P62805	H4C1	H4 clustered histone 1		0.534228		Neutrophil extracellular trap formation
33910911	20	20	5004	P02763	ORM1	orosomucoid 1		0.646857
33910911	20	20	3184	Q14103	HNRNPD	heterogeneous nuclear ribonucleoprotein d		0.756375
33910911	20	20	3043	P68871	HBB	hemoglobin subunit beta		0.407713
33910911	20	20	213	P02768	ALB	albumin		0.714537		Thyroid hormone synthesis
33910911	20	20	3848	P04264	KRT1	keratin 1		1.25781
33910911	20	20	83729	P58166	INHBE	inhibin subunit beta e		1.36587		Cytokine-cytokine receptor interaction	TGF-beta signaling pathway
33910911	20	20	1401	P02741	CRP	c-reactive protein		3.41907		Cytokine storm inflammatory response
33910911	20	20	6462	P04278	SHBG	sex hormone binding globulin		0.78925
33910911	20	20	6288	P0DJI8	SAA1	serum amyloid a1		1.39621
33910911	20	20	7018	P02787	TF	transferrin		0.596658		TGF-beta signaling pathway	HIF-1 signaling pathway	Ferroptosis
31944871	57	43	3569	P05231	IL6	Interleukin-6 (IL-6)		0.342824	0.001	IL-17 signaling pathway	TNF signaling pathway	JAK-STAT signaling pathway
31944871	57	43	5962	P22301	IL10	Interleukin-10 (IL-10)		0.722717	0.0001	IL-17 signaling pathway	TNF signaling pathway	JAK-STAT signaling pathway
31944871	57	43	7124	P01375	TNF	TNF tumor necrosis factor		1.19453	0.0001	TNF signaling pathway	Cytokine-cytokine receptor interaction	IL-17 signaling pathway
30837522	81	83	249	P05186	ALPL	Alkaline phosphatase, biomineralization associated		4.2	0.021	Biosynthesis of cofactors	Thiamine metabolism	Folate biosynthesis
27769113	471	367								T cell receptor signaling pathway
27769113	471	367								PI3K–Akt signaling pathway
27769113	471	367								Prolactin signaling pathway
27769113	471	367								HIF-1 signaling pathway
27769113	471	367								TNF signaling pathway
27769113	471	367								FoxO signaling pathway
27769113	471	367								Phospholipase D signaling pathway
27769113	471	367								PI3K–Akt signaling pathway
27769113	471	367								FoxO signaling pathway
24086512	37	11	7057	P07996	THBS1	TSP1, Thrombospondin 1		7.7		TGF-beta signaling pathway	p53 signaling pathway	PI3K-Akt signaling pathway
24086512	37	11	2950	P09211	GSTP1	glutathione s-transferase pi 1		2.9		Glutathione metabolism	Metabolism of xenobiotics by cytochrome P450
24086512	37	11	2018	Q04743	EMX2	empty spiracles homeobox 2		2.3
24086512	37	11	5551	P14222	PRF1	perforin 1		2.2		Apoptosis	Natural killer cell mediated cytotoxicity
24086512	37	11	6954	Q8WWU5	TCP11	t-complex 11		2.1
24086512	37	11	140609	Q8TDX7	NEK7	nima related kinase 7		1.9		NOD-like receptor signaling pathway
24086512	37	11	4522	P11586	MTHFD1	Methylenetetrahydrofolate dehydrogenase, cyclohydrolase and formyltetrahydrofolate synthetase 1		1.9		Biosynthesis of cofactors	One carbon pool by folate
24086512	37	11	27439	Q9BXQ6	TMEM121B	CECR6		1.8
24086512	37	11	64599	O75420	GIGYF1	grb10 interacting gyf protein 1		1.8
24086512	37	11	3717	O60674	JAK2	janus kinase 2		1.7		PI3K-Akt signaling pathway	Adipocytokine signaling pathway	Th17 cell differentiation
24086512	37	11	90639	Q49B96	COX19	cytochrome c oxidase assembly factor cox19		1.7		Thermogenesis
24086512	37	11	3309	P11021	HSPA5	GRP78		1.7		Thyroid hormone synthesis	Antigen processing and presentation	Protein processing in endoplasmic reticulum
24086512	37	11	10401	Q9Y6X2	PIAS3	protein inhibitor of activated stat 3		1.6		JAK-STAT signaling pathway	Ubiquitin mediated proteolysis
24086512	37	11	23452	Q9UKU9	ANGPTL2	angiopoietin like 2		1.6
24086512	37	11	64855	Q96TA1	NIBAN2	FAM129B		1.6
24086512	37	11	4298	Q03111	MLLT1	mllt1 super elongation complex subunit		1.6
24086512	37	11	80790	Q8IY22	CMIP	c-maf inducing protein		1.5
24086512	37	11	22984	Q14690	PDCD11	programmed cell death 11		1.5
24086512	37	11	9896	Q92562	FIG4	fig4 phosphoinositide 5-phosphatase		-2.26		Inositol phosphate metabolism
24086512	37	11	135138	Q96M98	PACRG	parkin coregulated		-2.19
24086512	37	11	6278	P31151	S100A7	s100 calcium binding protein a7		-2.18		IL-17 signaling pathway
24086512	37	11	9240	Q8ND90	PNMA1	pnma family member 1		-2.14
24086512	37	11	2244	P02675	FGB	fibrinogen beta chain		-2.11		Complement and coagulation cascades	Neutrophil extracellular trap formation	Platelet activation
24086512	37	11	9759	P56524	HDAC4	histone deacetylase 4		-2.11		Neutrophil extracellular trap formation	Apelin signaling pathway
24086512	37	11	55323	Q9BRS8	LARP6	la ribonucleoprotein 6, translational regulator		-1.95
24086512	37	11	55227	Q9BTT6	LRRC1	leucine rich repeat containing 1		-1.85
24086512	37	11	25791	Q8N5V2	NGEF	neuronal guanine nucleotide exchange factor		-1.71		Axon guidance
24086512	37	11	7128	P21580	TNFAIP3	tnf alpha induced protein 3		-1.69		IL-17 signaling pathway	NF-kappa B signaling pathway	TNF signaling pathway
24086512	37	11	874	O75828	CBR3	carbonyl reductase 3		-1.66		Arachidonic acid metabolism	Metabolism of xenobiotics by cytochrome P450
24086512	37	11	4627	P35579	MYH9	myosin heavy chain 9		-1.65		Motor proteins	Regulation of actin cytoskeleton
24086512	37	11	282996	Q5T481	RBM20	rna binding motif protein 20		-1.65
24086512	37	11	9894	Q9Y4R8	TELO2	telomere maintenance 2		-1.65		mTOR signaling pathway
24086512	37	11	3674	P08514	ITGA2B	integrin subunit alpha 2b		-1.65		PI3K-Akt signaling pathway	Neutrophil extracellular trap formation	Rap1 signaling pathway
24086512	37	11	493860	Q6ZRK6	CCDC73	coiled-coil domain containing 73		-1.62
24086512	37	11	30816	Q9UQF0	ERVW-1	HERV		-1.62
24086512	37	11	7529	P31946	YWHAB	tyrosine 3-monooxygenase/tryptophan 5-monooxygenase activation protein beta		-1.61		PI3K-Akt signaling pathway	Hippo signaling pathway	Cell cycle
24086512	37	11	8493	O15297	PPM1D	protein phosphatase, mg2+/mn2+ dependent 1d		-1.61		p53 signaling pathway
24086512	37	11	350383	Q7Z601	GPR142	g protein-coupled receptor 142		-1.6
24086512	37	11	23141	Q86XL3	ANKLE2	ankyrin repeat and lem domain containing 2		-1.56
24086512	37	11	84433	Q9BXL7	CARD11	caspase recruitment domain family member 11		-1.55		NF-kappa B signaling pathway	T cell receptor signaling pathway	B cell receptor signaling pathway
24086512	37	11			LOC283547			-1.55
24086512	37	11	253175	Q9Y6F8	CDY1B	chromodomain y-linked 1b		-1.53
24086512	37	11	2812	P13224	GP1BB	glycoprotein ib platelet subunit beta		-1.52		Platelet activation	Hematopoietic cell lineage	ECM-receptor interaction
24086512	37	11	79966	Q86SK9	SCD5	stearoyl-coa desaturase 5		-1.52		PPAR signaling pathway	AMPK signaling pathway	Biosynthesis of unsaturated fatty acids
24086512	37	11	8648	Q15788	NCOA1	nuclear receptor coactivator 1		-1.52		Estrogen signaling pathway	Thyroid hormone signaling pathway
24086512	37	11	2162	P00488	F13A1	coagulation factor xiii a chain		-1.51		Complement and coagulation cascades
23719106	10	10	64130	Q9HAP6	LIN7B	lin-7 homolog b, crumbs cell polarity complex component
23719106	10	10	2531	Q06136	KDSR	3-ketodihydrosphingosine reductase				Sphingolipid metabolism
23719106	10	10	51079	Q9P0J0	NDUFA13	nadh:ubiquinone oxidoreductase subunit a13				Thermogenesis	Oxidative phosphorylation	Retrograde endocannabinoid signaling
23719106	10	10		A8MT79	ZAGL1
23719106	10	10	1675	P00746	CFD	complement factor d				Complement and coagulation cascades
23719106	10	10	79980	Q9H410	DSN1	dsn1 component of mis12 kinetochore complex
23719106	10	10		P02735	SAA
23719106	10	10	10957	Q12796	PNRC1	proline rich nuclear receptor coactivator 1
23719106	10	10	60489	Q9HC16	APOBEC3G	apolipoprotein b mrna editing enzyme catalytic subunit 3g
23719106	10	10	26574	Q9NY61	AATF	apoptosis antagonizing transcription factor
23719106	10	10	254158	Q96LI9	CXorf58	chromosome x open reading frame 58
23719106	10	10	51129	Q9BY76	ANGPTL4	angiopoietin like 4				PPAR signaling pathway	Cholesterol metabolism
23719106	10	10	9370	Q15848	ADIPOQ	adiponectin, c1q and collagen domain containing				Adipocytokine signaling pathway	PPAR signaling pathway	AMPK signaling pathway
23719106	10	10	8895	O75131	CPNE3	copine 3
23719106	10	10	285761	Q8N8Z6	DCBLD1	discoidin, cub and lccl domain containing 1
23719106	10	10	3489	P24592	IGFBP6	insulin like growth factor binding protein 6
23719106	10	10	308	P08758	ANXA5	annexin a5
23719106	10	10	567	P61769	B2M	beta-2-microglobulin				Antigen processing and presentation
23719106	10	10	92806	B2RD01	CENPBD1P	cenpb dna-binding domain containing 1, pseudogene
23719106	10	10	135458	Q8NHY5	HUS1B	hus1 checkpoint clamp component b
23719106	10	10	81929	Q96EE3	SEH1L	seh1 like nucleoporin				Nucleocytoplasmic transport
23719106	10	10	11019	O43766	LIAS	lipoic acid synthetase				Lipoic acid metabolism
23719106	10	10	2202	Q12805	EFEMP1	egf containing fibulin extracellular matrix protein 1
23719106	10	10	1650	P39656	DDOST	dolichyl-diphosphooligosaccharide--protein glycosyltransferase non-catalytic subunit				N-Glycan biosynthesis	Protein processing in endoplasmic reticulum
23719106	10	10	349565	Q96T66	NMNAT3	nicotinamide nucleotide adenylyltransferase 3				Nicotinate and nicotinamide metabolism
23719106	10	10	1158	P06732	CKM	creatine kinase, m-type				Arginine and proline metabolism
23719106	10	10		Q96L16	ALM1L
23719106	10	10	22974	Q9ULW0	TPX2	tpx2 microtubule nucleation factor
23719106	10	10	2873	Q13098	GPS1	g protein pathway suppressor 1
23719106	10	10	3311	P48741	HSPA7	heat shock protein family a (hsp70) member 7 (pseudogene)
23719106	10	10	84643	Q8N4N8	KIF2B	kinesin family member 2b				Motor proteins
23719106	10	10	8858	P22891	PROZ	protein z, vitamin k dependent plasma glycoprotein
23719106	10	10	8939	Q96I24	FUBP3	far upstream element binding protein 3
23719106	10	10	1401	P02741	CRP	c-reactive protein				Cytokine storm inflammatory response
23719106	10	10	3931	P04180	LCAT	lecithin-cholesterol acyltransferase				Glycerophospholipid metabolism
23719106	10	10	56658	Q9HCM9	TRIM39	tripartite motif containing 39
23719106	10	10	3172	P41235	HNF4A	hepatocyte nuclear factor 4 alpha
23719106	10	10	6934	Q9NQB0	TCF7L2	transcription factor 7 like 2				Hippo signaling pathway	Wnt signaling pathway
23719106	10	10	51667	Q9Y5A7	NUB1	negative regulator of ubiquitin like proteins 1
23719106	10	10	130367	Q8IWX5	SGPP2	sphingosine-1-phosphate phosphatase 2				Sphingolipid signaling pathway
23719106	10	10	79887	Q6P4A8	PLBD1	phospholipase b domain containing 1
23719106	10	10	22843	Q8WY54	PPM1E	protein phosphatase, mg2+/mn2+ dependent 1e
23719106	10	10	5803	P23471	PTPRZ1	protein tyrosine phosphatase receptor type z1
21823675	15	15	718	P01024	C3	complement c3		1.13836	0.0001
21823675	15	15	1191	P10909	CLU	Clusterin		1.45283	0.0001	Complement and coagulation cascades
21823675	15	15	5176	P36955	SERPINF1	serpin family f member 1		1.72139	0.0001	Wnt signaling pathway
21823675	15	15	4068	O60880	SH2D1A	sh2 domain containing 1a		1.33403	0.0001	Natural killer cell mediated cytotoxicity
21823675	15	15	5950	P02753	RBP4	retinol binding protein 4		1.37097	0.0016
21823675	15	15	2638	P02774	GC	GC Vitamin D Binding Protein		3.90963	0.0001
21823675	15	15	462	P01008	SERPINC1	Serpin Family C Member 1		1.22067	0.0231	Complement and coagulation cascades
21569026	10	10	2244	P02675	FGB	FIBB		0.266093	0.01	Complement and coagulation cascades	Neutrophil extracellular trap formation	Platelet activation
21569026	10	10	1037	P00751	CFB	CFAB		0.329877	0.01
21569026	10	10	348	P02649	APOE	apolipoprotein e		4.72397	0.05	Cholesterol metabolism
21569026	10	10	3240	P00738	HP	hypoparathyroidism		3.03143	0.05	Thyroid hormone synthesis
21569026	10	10	213	P02768	ALB	ALBU		0.239816	0.01	Thyroid hormone synthesis
21569026	10	10	213	P02768	ALB	ALBU		0.271684	0.05	Thyroid hormone synthesis
21569026	10	10	213	P02768	ALB	ALBU		0.291183	0.05	Thyroid hormone synthesis
21569026	10	10	213	P02768	ALB	ALBU		0.348686	0.05	Thyroid hormone synthesis
21569026	10	10	335	P02647	APOA1	apolipoprotein a1		4.11246	0.05	Cholesterol metabolism
21569026	10	10	337	P06727	APOA4	apolipoprotein a4		0.285191	0.05	Cholesterol metabolism
21569026	10	10	348	P02649	APOE	apolipoprotein e		3.63008	0.05	Cholesterol metabolism
21569026	10	10	348	P02649	APOE	apolipoprotein e		3.22657	0.05	Cholesterol metabolism
21569026	10	10	3078	Q03591	CFHR1	FHR1		0.186856	0.05	Complement and coagulation cascades
21569026	10	10	3078	Q03591	CFHR1	FHR1		0.291183	0.05	Complement and coagulation cascades
21569026	10	10	213	P02768	ALB	ALBU		2.88786	0.05	Thyroid hormone synthesis
21291874	32	109	1356	P00450	CP	Ceruloplasmin		1.21471	0.001	Porphyrin metabolism
16423904	129	100	2167	P15090	FABP4	A-FABP		1.615	0.001	Regulation of lipolysis in adipocytes
Total	880	782

## Sheet: Table S2_Gastric cancer_meta
						Table S2 The characteristics of included studies for meta-analysis of plasma serum/plasma proteome in patients with gastric cancer
PMID	No. of subjects in the cancer group	No. of subjuects in the control group	Entrez ID	Protein Uniport ID (Or other ID)	Gene Name	Protein Name	AUC	Fold Change (Case/Control)	P value	Super pathway1	Subpathway2	Subpathway3
15789341	148	20	1508	P07858	CTSB	cathepsin B		2.2735	0.0026	Antigen processing and presentation	NOD-like receptor signaling pathway	Autophagy
17067565	20	10	3426	P05156	CFI	complement factor i	0.78			Neutrophil extracellular trap formation
20707004	46	25	735	P02748	C9	complement c9	0.86			Regulation of actin cytoskeleton
20972910	42	42	7276	P02766	TTR	Transthyretin precursor	0.8			Thyroid hormone synthesis
22204653	59	19	2896	P28799	GRN	granulin precursor		1.185	0.0129
22446497	10	10	337	P06727	APOA4	Apolipoprotein A-IV precursor		2.05	0.0089	PPAR signaling pathway	Cholesterol metabolism
22446497	10	10	1191	P10909	CLU	Clusterin precursor		1.28	0.0052	Complement and coagulation cascades
22446497	10	10	3263	P02790	HPX	Hemopexin precursor		2.18	0.0034
22446497	10	10	3827	P01042	KNG1	kininogen 1		2.02	0.00067	cGMP-PKG signaling pathway	Inflammatory mediator regulation of TRP channels	Sphingolipid signaling pathway
22446497	10	10	5340	P00747	PLG	Plasminogen		1.53	0.0021	Neuroactive ligand-receptor interaction
22446497	10	10				PRO2044		1.96	0.002
22970007	109	106	336	P02652	APOA2	Apolipoprotein A-II		0.372437	4.5e-06	PPAR signaling pathway
22970007	109	106	341	P02654	APOC1	Apolipoprotein C-I		0.430556	0.00084	PPAR signaling pathway	Cholesterol metabolism
22970007	109	106	2243	P02671	FGA	Fibrinogen α-chain		9.69318	2.8e-07	Neutrophil extracellular trap formation	Platelet activation
23541716	30	30	1	P04217	A1BG	Alpha-1-B Glycoprotein		0.48	0.022
23541716	30	30	347	P05090	APOD	apolipoprotein d		0.32	0.024	PPAR signaling pathway
23541716	30	30	713	P02746	C1QB	complement c1q b chain
23541716	30	30	727	P01031	C5	complement c5			0.028	Neutrophil extracellular trap formation	Regulation of actin cytoskeleton	Neuroactive ligand-receptor interaction
23541716	30	30	629	P00751	CFB	complement factor b		0.38	0.004
23541716	30	30	1191	P10909	CLU	clusterin		0.56	0.038	Complement and coagulation cascades
23541716	30	30	2335	P02751	FN1	fibronectin 1		0.34	0.002	PI3K-Akt signaling pathway	ECM-receptor interaction	Focal adhesion
23541716	30	30	3263	P02790	HPX	hemopexin		1.02	0.026
23541716	30	30	3493	P01876	IGHA1	immunoglobulin heavy constant alpha 1		0.4	0.01
23541716	30	30	3501	P01859	IGHG2	immunoglobulin heavy constant gamma 2 (g2m marker)		1.2	0.016
23541716	30	30	3507	P01871	IGHM	immunoglobulin heavy constant mu		0.65	0.024
23541716	30	30	3539	P0DOY3	IGLC3	immunoglobulin lambda constant 3 (kern-oz+ marker)		0.32	0.039
23541716	30	30	3697	P19827	ITIH1	inter-alpha-trypsin inhibitor heavy chain 1		0.3	0.01
23541716	30	30	3699	Q06033	ITIH3	inter-alpha-trypsin inhibitor heavy chain 3		2.06	0.022
23541716	30	30	116844	P02750	LRG1	leucine rich alpha-2-glycoprotein 1		2.24	0.004
23541716	30	30	5340	P00747	PLG	plasminogen			0.002	Neuroactive ligand-receptor interaction
23541716	30	30	710	P05155	SERPING1	serpin family g member 1		0.68	0.027
23747515	40	39	7117		TMSL3		0.709091
23747515	40	39	203068	P07437	TUBB	tubulin beta class i	1			Motor proteins	Gap junction
23747515	40	39	7384	P31930	UQCRC1	ubiquinol-cytochrome c reductase core protein 1	0.7			Oxidative phosphorylation	Thermogenesis	Chemical carcinogenesis - reactive oxygen species
25677901	36	36	55556	Q7L5Y1	ENOSF1	enolase superfamily member 1		1.55	0.001	Fructose and mannose metabolism
25677901	36	36	5265	P01009	SERPINA1	serpin family a member 1		1.7	0.001	Complement and coagulation cascades
25952687	10	10	1113	P10645	CHGA	Chromogranin-A preproprotein		2.3
25952687	10	10	3485	P18065	IGFBP2	Insulin-like growth factor-binding protein 2		2.2
25952687	10	10	3700	Q14624	ITIH4	Inter-alpha-trypsin inhibitor heavy chain H4		2.2
25952687	10	10	116844	P02750	LRG1	Leucine-rich alpha-2-glycoprotein		2.6
25952687	10	10	122769	Q96L50	LRR1	Leucine-rich repeat protein 1		2.1
25952687	10	10	4153	P11226	MBL2	Mannose-binding protein C		2.2		Phagosome
25952687	10	10	5004	P02763	ORM1	Orosomucoid 1		4.4
25952687	10	10	6288	P0DJI8	SAA1	Serum amyloid A protein		5.8
25952687	10	10	6462	P04278	SHBG	Sex hormone-binding globulin		2.3
25952687	10	10	6649	P08294	SOD3	Extracellular superoxide dismutase [Cu–Zn]		3.6
26376850	10	12	1	P04217	A1BG	Alpha-1B-glycoprotein		0.76	0.0072
26376850	10	12	9370	Q15848	ADIPOQ	Adiponectin		0.41	0.0092	PPAR signaling pathway	Adipocytokine signaling pathway	AMPK signaling pathway
26376850	10	12	173	P43652	AFM	Afamin		1.3	0.0355
26376850	10	12	197	P02765	AHSG	Alpha-2-HS-glycoprotein		0.9	0.3095
26376850	10	12	283	P03950	ANG	Angiogenin		0.3	0.0465
26376850	10	12	335	P02647	APOA1	Apolipoprotein A-I		0.47	0.0001	PPAR signaling pathway	Cholesterol metabolism
26376850	10	12	341	P02654	APOC1	Apolipoprotein C-I		0.25	0.0001	PPAR signaling pathway	Cholesterol metabolism
26376850	10	12	345	P02656	APOC3	Apolipoprotein C-III		1.82	0.0108	PPAR signaling pathway	Cholesterol metabolism
26376850	10	12	348	P02649	APOE	Apolipoprotein E		0.62	0.004	PPAR signaling pathway	Cholesterol metabolism
26376850	10	12	319	Q13790	APOF	Apolipoprotein F		0.64	0.0085	PPAR signaling pathway	Cholesterol metabolism
26376850	10	12	55937	O95445	APOM	Apolipoprotein M		0.92	0.4275	PPAR signaling pathway	Cholesterol metabolism
26376850	10	12	716	P09871	C1S	Complement C1s subcomponent		0.7	0.0016
26376850	10	12	717	P06681	C2	Complement C2		0.64	0.0475	Neutrophil extracellular trap formation
26376850	10	12	720	P0C0L4	C4A	Complement C4-A		0.87	0.0435	Neutrophil extracellular trap formation
26376850	10	12	721	P0C0L5	C4B	Complement C4-B		0.73	0.0127	Neutrophil extracellular trap formation
26376850	10	12	727	P01031	C5	Complement C5		0.77	0.0085	Neutrophil extracellular trap formation	Regulation of actin cytoskeleton	Neuroactive ligand-receptor interaction
26376850	10	12	729	P13671	C6	Complement component C6		0.64	0.0013	Regulation of actin cytoskeleton
26376850	10	12	733	P07360	C8G	Complement component C8 gamma		0.66	0.0137	Regulation of actin cytoskeleton
26376850	10	12	735	P02748	C9	Complement component C9		0.42	0.0001	Regulation of actin cytoskeleton
26376850	10	12	759	P00915	CA1	Carbonic anhydrase 1		2.96	0.0173	Nitrogen metabolism
26376850	10	12	929	P08571	CD14	Monocyte antigen CD14		0.56	0.0033	NF-kappa B signaling pathway	Toll-like receptor signaling pathway	MAPK signaling pathway
26376850	10	12	629	P00751	CFB	Complement factor B		0.61	0.0006	Neutrophil extracellular trap formation
26376850	10	12	3078	Q03591	CFHR1	Complement factor H-related prot. 1		0.66	0.0725	Complement and coagulation cascades
26376850	10	12	5199	P27918	CFP	Properdin		1.45	0.0028
26376850	10	12	1356	P00450	CP	Ceruloplasmin		0.67	0.0013	Porphyrin metabolism
26376850	10	12	1401	P02741	CRP	C-reactive protein		0.01	0.0389	Cytokine storm inflammatory response
26376850	10	12	2638	P02774	GC	Vitamin D-binding protein		0.81	0.016
26376850	10	12	2878	P22352	GPX3	Glutathione peroxidase 3		0.92	0.6065	Thyroid hormone synthesis	Glutathione metabolism
26376850	10	12	3039	P69905	HBA1	Hemoglobin subunit alpha		2.02	0.0016
26376850	10	12	3043	P68871	HBB	Hemoglobin subunit beta		2.26	0.0005
26376850	10	12	3045	P02042	HBD	Hemoglobin subunit delta		4.59	0.003
26376850	10	12	3083	Q04756	HGFAC	Hepatocyte growth factor activator		1.57	0.0868
26376850	10	12	3240	P00738	HP	Haptoglobin		0.68	0.0014
26376850	10	12	3263	P02790	HPX	Hemopexin		0.77	0.0061
26376850	10	12	3697	P19827	ITIH1	Inter-alpha-trypsin inhib. heavy ch. 1		0.77	0.0465
26376850	10	12	3699	Q06033	ITIH3	Inter-alpha-trypsin inhib. heavy ch. 3		0.45	0.0001
26376850	10	12	3929	P18428	LBP	Lipopolysaccharide-binding protein		0.42	0.0004	NF-kappa B signaling pathway	Toll-like receptor signaling pathway
26376850	10	12	3959	Q08380	LGALS3BP	Galectin-3-binding protein		0.23	0.0006
26376850	10	12	116844	P02750	LRG1	Leucine-rich alpha-2-glycoprotein		0.46	0.0016
26376850	10	12	4485	P26927	MST1	Hepatocyte growth factor-like prot.		1.4	0.4048	Calcium signaling pathway
26376850	10	12	5004	P02763	ORM1	Alpha-1-acid glycoprotein 1		0.67	0.0008	Inflammation and acute phase response
26376850	10	12	5005	P19652	ORM2	Alpha-1-acid glycoprotein 2		0.68	0.0006	Inflammation and acute phase response
26376850	10	12	5196	P02776	PF4	Platelet factor 4		1	0.9667	Chemokine signaling pathway
26376850	10	12	114770	Q96PD5	PGLYRP2	N-acetylmuramoyl-l-alanine amidase		0.82	0.0497
26376850	10	12	5444	P27169	PON1	Serum paraoxonase/arylesterase 1		0.88	0.4606
26376850	10	12	5473	P02775	PPBP	Platelet basic protein		0.83	0.1516	Chemokine signaling pathway
26376850	10	12	8858	P22891	PROZ	Vitamin K-dependent protein Z		0.93	0.6864
26376850	10	12	6280	P06702	S100A9	Protein S100-A9		0.11	0.0054	IL-17 signaling pathway
26376850	10	12	6288	P0DJI8	SAA1	Serum amyloid A-1 protein		0.04	0.0407
26376850	10	12	6289	P0DJI9	SAA2	Serum amyloid A-2 protein		0.01	0.0389
26376850	10	12			SEPP1	Selenoprotein P		1.72	0.1292
26376850	10	12	5265	P01009	SERPINA1	Alpha-1-antitrypsin		0.5	0.0001	Complement and coagulation cascades
26376850	10	12	12	P01011	SERPINA3	Alpha-1-antichymotrypsin		0.54	0.0007
26376850	10	12	866	P08185	SERPINA6	Corticosteroid-binding globulin		0.53	0.0117
26376850	10	12	6906	P05543	SERPINA7	Thyroxine-binding globulin		0.7	0.0309	Thyroid hormone synthesis
26376850	10	12	710	P05155	SERPING1	Plasma protease C1 inhibitor		3.36	0.0001
26376850	10	12	6462	P04278	SHBG	Sex hormone-binding globulin		0.2	0.0329
26376850	10	12	7057	P07996	THBS1	Thrombospondin-1		0.74	0.1363	PI3K-Akt signaling pathway	TGF-beta signaling pathway	ECM-receptor interaction
26376850	10	12	7448	P04004	VTN	Vitronectin		0.82	0.0394	ECM-receptor interaction	PI3K-Akt signaling pathway	Focal adhesion
26598640	300	300	9318	P61201	COPS2	cop9 signalosome subunit 2	0.92
26598640	300	300	8722	Q9UBX1	CTSF	cathepsin f	0.96
26598640	300	300	4907	P21589	NT5E	5'-nucleotidase ecto	0.89			Pyrimidine metabolism	Purine metabolism
26598640	300	300	7013	P54274	TERF1	telomeric repeat binding factor 1	0.85
28133907	31	29	1191	P10909	CLU	Clusterin isoform 1	0.878			Complement and coagulation cascades
28133907	31	29	6725	Q9H3Y6	SRMS	Tyrosine-protein kinase SRMS	0.756
28133907	31	29	7057	P07996	THBS1	Thrombospondin 1	0.646			PI3K-Akt signaling pathway	ECM-receptor interaction	TGF-beta signaling pathway
28133907	31	29	7448	P04004	VTN	Vitronectin	0.887			ECM-receptor interaction	PI3K-Akt signaling pathway	Focal adhesion
29148252	50	68	6462	P04278	SHBG	sex hormone binding globulin		2	0.0001
29719494	42	28	197	P02765	AHSG	alpha 2-hs glycoprotein		1.42862	0.0001
29719494	42	28	335	P02647	APOA1	Apolipoprotein AI		1.32212	0.0001	PPAR signaling pathway
29719494	42	28	2243	P02671	FGA	fibrinogen alpha chain		1.74819	0.0001	Neutrophil extracellular trap formation	Platelet activation
29719626	96	96	8644	P42330	AKR1C3	aldo-keto reductase family 1 member c3	0.7393		0.0001	Arachidonic acid metabolism	Folate biosynthesis	Steroid hormone biosynthesis
29719626	96	96	25805	Q13145	BAMBI	bmp and activin membrane bound inhibitor	0.7403		0.0001	Wnt signaling pathway
29719626	96	96	81669	Q96S94	CCNL2	cyclin l2	0.6092		0.009
29719626	96	96	90379	Q66K64	DCAF15	ddb1 and cul4 associated factor 15	0.7131		0.0001
29719626	96	96			ECSA1		0.6687		0.0001
29719626	96	96			ECSA2		0.6354		0.0012
29719626	96	96	29911	Q96ED9	HOOK2	hook microtubule tethering protein 2	0.7695		0.0001
29719626	96	96	9957	O14792	HS3ST1	heparan sulfate-glucosamine 3-sulfotransferase 1	0.6805		0.0001
29719626	96	96	9659	Q5VU43	PDE4DIP	phosphodiesterase 4d interacting protein	0.696		0.0001
29719626	96	96	10549	Q13162	PRDX4	peroxiredoxin 4	0.7221		0.0001
29719626	96	96	22827	Q9UHX1	PUF60	poly(u) binding splicing factor 60	0.7231		0.0001	Spliceosome
29719626	96	96	4070	P09758	TACSTD2	tumor associated calcium signal transducer 2	0.7348		0.0001
29719626	96	96	7167	P60174	TPI1	triosephosphate isomerase 1	0.747		0.0001	Glycolysis / Gluconeogenesis	Inositol phosphate metabolism	Biosynthesis of amino acids
29719626	96	96	10376	P68363	TUBA1B	tubulin alpha 1b	0.6384		0.0009	Motor proteins	Gap junction	Apoptosis
29739064	80	80	966	P13987	CD59	cd59 molecule (cd59 blood group)		1.2	0.05
29739064	80	80	850676		COF1			1.2	0.05
29739064	80	80	3700	Q14624	ITIH4	inter-alpha-trypsin inhibitor heavy chain 4		1.2	0.05
29739064	80	80	6279	P05109	S100A8	s100 calcium binding protein a8		1.2	0.05	IL-17 signaling pathway
30031392	80	80	10612	O75382	TRIM3	tripartite motif containing 3
30873760	15	10	2690	P10912	GHR	growth hormone receptor		2.746	0.0001	Cytokine-cytokine receptor interaction	JAK-STAT signaling pathway	Growth hormone synthesis, secretion and action
30873760	15	10	4854	Q9UM47	NOTCH3	notch receptor 3		1.572	0.0001	Th1 and Th2 cell differentiation	Notch signaling pathway	Apelin signaling pathway
30873760	15	10	84957	Q969Z4	RELT	relt tnf receptor		2.755	0.0001	Cytokine-cytokine receptor interaction
30873760	15	10	2041	P21709	EPHA1	eph receptor a1		1.983	0.0013	Axon guidance
30873760	15	10	2069	O14944	EREG	Epiregulin		1.396	0.0091	MAPK signaling pathway	ErbB signaling pathway
30873760	15	10	2257	P61328	FGF12	fibroblast growth factor 12		2.417	0.0198
30873760	15	10	2350	P14207	FOLR2	folate receptor beta		2.004	0.0066	Endocytosis
30873760	15	10	3459	P15260	IFNGR1	interferon gamma receptor 1		2.227	0.0001	Th1 and Th2 cell differentiation	JAK-STAT signaling pathway	HIF-1 signaling pathway
30873760	15	10	3678	P08648	ITGA5	integrin subunit alpha 5		1.552	0. 0027	PI3K-Akt signaling pathway	ECM-receptor interaction	ECM-receptor interaction
30873760	15	10	3964	O00214	LGALS8	Galectin‐8		1.656	0.0039
30873760	15	10	56833	Q9P0V8	SLAMF8	slam family member 8		2.027	0.0022
31151932	100	50	768	Q16790	CA9	Carbonic anhydrase 9	0.71	1.2331	0.0014
31151932	100	50	6364	P78556	CCL20	C-C motif chemokine 20	0.66	1.1133	0.0184	Cytokine-cytokine receptor interaction	Chemokine signaling pathway	TNF signaling pathway
31151932	100	50	64866	Q9H5V8	CDCP1	CUB domain-containing protein 1	0.71	1.1355	0.0018
31151932	100	50	1048	P06731	CEACAM5	Carcinoembryonic antigen-related cell adhesion molecule 5	0.68	1.41736	0.0053
31151932	100	50	23576	O94760	DDAH1	dimethylarginine dimethylaminohydrolase 1	0.69	1.33824	0.0041
31151932	100	50	2313	Q01543	FLI1	Friend leukemia integration 1 transcription factor	0.69	3.81818	0.0052
31151932	100	50	3574	P13232	IL7	Interleukin-7	0.72	1.13636	0.0014	PI3K-Akt signaling pathway	Cytokine-cytokine receptor interaction	JAK-STAT signaling pathway
31151932	100	50	81621	Q96I82	KAZALD1	Kazal-type serine protease inhibitor domain-containing protein 1	0.68	1.14029	0.0079
31151932	100	50	4312	P03956	MMP1	Matrix metalloproteinase-1	0.74	1.57692	0.0009	PPAR signaling pathway	IL-17 signaling pathway
31151932	100	50	10232	Q13421	MSLN	Mesothelin	0.69	1.20543	0.0053
31151932	100	50	7709	Q13105	ZBTB17	Zinc finger and BTB domain-containing protein 17	0.7	1.40299	0.0027
31765635	15	15	286	P16157	ANK1	Ankyrin-1		0.71	0.049
31765635	15	15	2350	P14207	FOLR2	Folate receptor beta		1.33	0.016	Endocytosis
31765635	15	15	11027	Q8N149	LILRA2	Leukocyte immunoglobulin-like		1.34	0.047	Osteoclast differentiation
31765635	15	15	4256	P08493	MGP	Matrix Gla protein		1.42	0.005
31765635	15	15	4681	P41271	NBL1	Neuroblastoma suppressor of tumorigenicity 1		1.35	0.044	TGF-beta signaling pathway
31765635	15	15	220323	Q86UD1	OAF	Out at first protein homolog		1.27	0.036
31765635	15	15	255738	Q8NBP7	PCSK9	Proprotein convertase subtilisin/kexin type 9		1.25	0.041	Cholesterol metabolism
31765635	15	15	9050	Q9H939	PSTPIP2	Proline-serine-threonine phosphatase-interacting protein 2		1.41	0.036
31765635	15	15	6233	P62979	RPS27A	Ubiquitin-40S ribosomal protein S27a		0.7	0.039	Ubiquitin mediated proteolysis
31765635	15	15	6647	P00441	SOD1	Superoxide dismutase [Cu-Zn]		0.73	0.041	Oxidative stress
31765635	15	15				Uncharacterized protein		0.6	0.009
31766266	98	120	7913	P35659	DEK	dek proto-oncogene		2.27333	0.0001
32097616	15	15	4316	P09237	MMP7	Matrix Metallopeptidase 7
33718231	80	80	2157	P00451	F8	coagulation factor viii	0.61		0.016	Complement and coagulation cascades
33718231	80	80	3632	Q14642	INPP5A	inositol polyphosphate-5-phosphatase a	0.65		0.001	Phosphatidylinositol signaling system	Insulin signaling pathway
33718231	80	80	4240	Q08431	MFGE8	milk fat globule egf and factor v/viii domain containing	0.75
33718231	80	80	4893	P01111	NRAS	nras proto-oncogene, gtpase	0.7			PI3K-Akt signaling pathway	Chemokine signaling pathway	B cell receptor signaling pathway
33718231	80	80	7803	Q93096	PTP4A1	protein tyrosine phosphatase 4a1	0.7
33718231	80	80	22800	P62070	RRAS2	ras related 2	0.59		0.047	Apelin signaling pathway	Phospholipase D signaling pathway	MAPK signaling pathway
36505781	33	19	729	P13671	C6	Complement component C6		0.46	0.013
36505781	33	19	847	P04040	CAT	Catalase		2.6	0.02	Oxidative stress
36505781	33	19	1893	Q16610	ECM1	Extracellular matrix protein 1		0.21	9.2e-09
36505781	33	19	2161	P00748	F12	Coagulation factor XII		1.77	0.019	Complement and coagulation cascades
36505781	33	19	2335	P02751	FN1	Fibronectin		0.46	7.5e-06	ECM-receptor interaction	PI3K-Akt signaling pathway	Focal adhesion
36505781	33	19	2934	P06396	GSN	Glycine N-acyltransferase		0.47	1.3e-06	Fc gamma R-mediated phagocytosis
36505781	33	19	3039	P69905	HBA1	Hemoglobin subunit alpha		7.24	0.004
36505781	33	19	3043	P68871	HBB	Hemoglobin subunit beta		12.05	0.00032
36505781	33	19	3240	P00738	HP	Haptoglobin		3.14	7.5e-06
36505781	33	19	3494	P01877	IGHA2	Immunoglobulin heavy constant alpha 2		0.57	0.014
36505781	33	19	3502	P01860	IGHG3	Immunoglobulin heavy constant gamma 3		0.57	0.037
36505781	33	19	28299	P01602	IGKV1-5	Immunoglobulin kappa variable 1-5		0.58	0.0058
36505781	33	19	4057	P02788	LTF	Lactotransferrin		0.54	0.021
36505781	33	19	4069	P61626	LYZ	Lysozyme		0.29	0.0028
36505781	33	19	5004	P02763	ORM1	Alpha-1-acid glycoprotein 1		1.88	0.0058
36505781	33	19	5284	P01833	PIGR	Polymeric immunoglobulin receptor		2.23	0.0062	Intestinal immune network for IgA production
36505781	33	19	7001	P32119	PRDX2	Peroxiredoxin-2		2.03	0.032
36505781	33	19	6288	P0DJI8	SAA1	Serum amyloid A		19.79	0.0011
36505781	33	19	5267	P29622	SERPINA4	Serpin family A member 4		1.83	0.012
36505781	33	19	7037	P02786	TFRC	Transferrin receptor protein 1		6.71	0.00066	TGF-beta signaling pathway	HIF-1 signaling pathway	Endocytosis
36505781	33	19	7450	P04275	VWF	von Willebrand factor		0.52	0.00084	PI3K-Akt signaling pathway	Neutrophil extracellular trap formation	ECM-receptor interaction
37079049	78	122	8480	P78406	RAE1	ribonucleic acid export 1	0.745			Nucleocytoplasmic transport
37128800	65	82	103611090		CDR1-AS		0.641
Total	1678	1475

## Sheet: Table S3_IV_body_fat_percentage
					Table S3 Strongly correlated instrumental variables in body fat percentage (P < 5×10−8)
other_allele.exposure	effect_allele.exposure	beta.exposure	se.exposure	eaf.exposure	samplesize.exposure	SNP	exposure	mr_keep.exposure	pval.exposure	pval_origin.exposure	id.exposure	data_source.exposure
G	A	0.0133428	0.00211773	0.734551	331117	rs79113395	exposure	TRUE	2.96649e-10	inferred	MmzoUp	textfile
C	T	-0.0119918	0.0018893	0.415775	331117	rs301806	exposure	TRUE	2.19243e-10	inferred	MmzoUp	textfile
G	A	-0.0160455	0.00246944	0.828365	331117	rs3766823	exposure	TRUE	8.15968e-11	inferred	MmzoUp	textfile
C	G	0.0114768	0.00205588	0.709811	331117	rs7535335	exposure	TRUE	2.37185e-08	inferred	MmzoUp	textfile
G	T	-0.0112583	0.00189253	0.583145	331117	rs2984618	exposure	TRUE	2.701e-09	inferred	MmzoUp	textfile
A	C	0.0150756	0.00199255	0.319719	331117	rs241459	exposure	TRUE	3.84942e-14	inferred	MmzoUp	textfile
G	A	0.0137428	0.00188658	0.566661	331117	rs1013293	exposure	TRUE	3.22855e-13	inferred	MmzoUp	textfile
G	C	-0.0109491	0.00187135	0.468326	331117	rs11208779	exposure	TRUE	4.88891e-09	inferred	MmzoUp	textfile
G	A	-0.02037	0.00233621	0.198255	331117	rs1460940	exposure	TRUE	2.8005e-18	inferred	MmzoUp	textfile
C	T	-0.0161982	0.00233218	0.801349	331117	rs12049202	exposure	TRUE	3.77072e-12	inferred	MmzoUp	textfile
T	C	-0.0119642	0.00201774	0.692186	331117	rs28726372	exposure	TRUE	3.03849e-09	inferred	MmzoUp	textfile
C	G	-0.0140692	0.00189798	0.401367	331117	rs2038646	exposure	TRUE	1.23732e-13	inferred	MmzoUp	textfile
A	C	-0.0162428	0.00265283	0.856054	331117	rs75641275	exposure	TRUE	9.19337e-10	inferred	MmzoUp	textfile
T	C	-0.0454815	0.00589198	0.974201	331117	rs17024393	exposure	TRUE	1.17042e-14	inferred	MmzoUp	textfile
T	C	0.0140614	0.00230256	0.794624	331117	rs12724928	exposure	TRUE	1.01613e-09	inferred	MmzoUp	textfile
G	A	-0.0175719	0.00196171	0.598006	331117	rs67807996	exposure	TRUE	3.32303e-19	inferred	MmzoUp	textfile
G	A	-0.0219425	0.0037721	0.934362	331117	rs75854315	exposure	TRUE	5.98947e-09	inferred	MmzoUp	textfile
A	C	-0.0273917	0.00229406	0.792471	331117	rs539515	exposure	TRUE	7.29843e-33	inferred	MmzoUp	textfile
T	C	0.0105722	0.00187564	0.438397	331117	rs815163	exposure	TRUE	1.73458e-08	inferred	MmzoUp	textfile
A	T	0.0121964	0.00192014	0.623504	331117	rs10754132	exposure	TRUE	2.1277e-10	inferred	MmzoUp	textfile
T	G	-0.0160146	0.00196518	0.658187	331117	rs2678204	exposure	TRUE	3.66409e-16	inferred	MmzoUp	textfile
C	A	0.0105787	0.00191716	0.617751	331117	rs9803921	exposure	TRUE	3.43072e-08	inferred	MmzoUp	textfile
C	A	0.0193895	0.00188709	0.430415	331117	rs1538742	exposure	TRUE	9.15202e-25	inferred	MmzoUp	textfile
G	A	0.0168353	0.00266966	0.858122	331117	rs12037698	exposure	TRUE	2.86045e-10	inferred	MmzoUp	textfile
T	C	0.0495541	0.00433655	0.951533	331117	rs62106258	exposure	TRUE	3.06237e-30	inferred	MmzoUp	textfile
T	C	-0.025643	0.00248587	0.170029	331117	rs2867131	exposure	TRUE	5.99663e-25	inferred	MmzoUp	textfile
T	C	0.0190216	0.00333343	0.914604	331117	rs2702123	exposure	TRUE	1.15449e-08	inferred	MmzoUp	textfile
T	C	-0.0241683	0.0018597	0.510488	331117	rs713586	exposure	TRUE	1.29239e-38	inferred	MmzoUp	textfile
G	A	0.0106367	0.0018718	0.513252	331117	rs12475388	exposure	TRUE	1.32658e-08	inferred	MmzoUp	textfile
G	A	-0.0128454	0.00202917	0.695161	331117	rs10172196	exposure	TRUE	2.44572e-10	inferred	MmzoUp	textfile
G	A	0.0147766	0.00229029	0.791229	331117	rs2436772	exposure	TRUE	1.10495e-10	inferred	MmzoUp	textfile
A	T	0.0124569	0.0022323	0.774126	331117	rs4547574	exposure	TRUE	2.40106e-08	inferred	MmzoUp	textfile
T	G	0.0141033	0.00188732	0.447445	331117	rs4671328	exposure	TRUE	7.85899e-14	inferred	MmzoUp	textfile
G	A	0.0152536	0.00190419	0.398449	331117	rs6545714	exposure	TRUE	1.14201e-15	inferred	MmzoUp	textfile
T	C	0.0119956	0.00188959	0.588629	331117	rs2861685	exposure	TRUE	2.1777e-10	inferred	MmzoUp	textfile
C	T	0.0121832	0.00189793	0.597078	331117	rs12619178	exposure	TRUE	1.36989e-10	inferred	MmzoUp	textfile
G	A	-0.0104249	0.0018904	0.58124	331117	rs72820274	exposure	TRUE	3.49469e-08	inferred	MmzoUp	textfile
T	C	-0.0134742	0.002372	0.808984	331117	rs58360798	exposure	TRUE	1.34284e-08	inferred	MmzoUp	textfile
G	A	0.0103882	0.00188382	0.51546	331117	rs11685627	exposure	TRUE	3.49905e-08	inferred	MmzoUp	textfile
A	G	0.014693	0.00222929	0.771994	331117	rs1446585	exposure	TRUE	4.37205e-11	inferred	MmzoUp	textfile
T	C	-0.0194567	0.00189989	0.596602	331117	rs6717858	exposure	TRUE	1.29939e-24	inferred	MmzoUp	textfile
G	T	0.013105	0.00222887	0.7727	331117	rs12477385	exposure	TRUE	4.11108e-09	inferred	MmzoUp	textfile
G	A	0.0134974	0.00240714	0.814381	331117	rs72917544	exposure	TRUE	2.05584e-08	inferred	MmzoUp	textfile
A	G	0.0125742	0.00194128	0.6328	331117	rs12622267	exposure	TRUE	9.33953e-11	inferred	MmzoUp	textfile
T	C	-0.0102828	0.00186123	0.490732	331117	rs7570258	exposure	TRUE	3.29986e-08	inferred	MmzoUp	textfile
C	T	-0.0122624	0.00193	0.624123	331117	rs2043016	exposure	TRUE	2.10367e-10	inferred	MmzoUp	textfile
G	A	-0.0128643	0.00212711	0.738564	331117	rs7591494	exposure	TRUE	1.46852e-09	inferred	MmzoUp	textfile
A	G	0.0155751	0.00198593	0.326837	331117	rs952227	exposure	TRUE	4.40878e-15	inferred	MmzoUp	textfile
C	T	-0.0131612	0.00196353	0.658908	331117	rs10209821	exposure	TRUE	2.04427e-11	inferred	MmzoUp	textfile
C	T	-0.0163971	0.00200726	0.685358	331117	rs35882248	exposure	TRUE	3.11222e-16	inferred	MmzoUp	textfile
C	T	-0.0298437	0.00285006	0.879134	331117	rs7649970	exposure	TRUE	1.17083e-25	inferred	MmzoUp	textfile
T	G	-0.0128602	0.00193087	0.633556	331117	rs13062093	exposure	TRUE	2.73244e-11	inferred	MmzoUp	textfile
A	G	0.0110842	0.00198807	0.667229	331117	rs2041376	exposure	TRUE	2.47023e-08	inferred	MmzoUp	textfile
T	C	-0.0181875	0.00186325	0.485445	331117	rs9843653	exposure	TRUE	1.65238e-22	inferred	MmzoUp	textfile
G	C	-0.0134874	0.0020921	0.726891	331117	rs2371767	exposure	TRUE	1.14218e-10	inferred	MmzoUp	textfile
T	C	-0.0110786	0.00196359	0.661015	331117	rs13062660	exposure	TRUE	1.68074e-08	inferred	MmzoUp	textfile
T	C	0.0112417	0.0018887	0.564954	331117	rs7630228	exposure	TRUE	2.6475e-09	inferred	MmzoUp	textfile
C	T	0.0236749	0.00373253	0.932871	331117	rs114712833	exposure	TRUE	2.25544e-10	inferred	MmzoUp	textfile
A	G	0.0151469	0.00198708	0.672563	331117	rs62261725	exposure	TRUE	2.48438e-14	inferred	MmzoUp	textfile
C	G	0.0155182	0.00186248	0.484945	331117	rs1454687	exposure	TRUE	7.94819e-17	inferred	MmzoUp	textfile
A	T	0.0216475	0.0038924	0.93022	331117	rs114295766	exposure	TRUE	2.67498e-08	inferred	MmzoUp	textfile
C	T	-0.0112212	0.00201945	0.691715	331117	rs6792984	exposure	TRUE	2.75139e-08	inferred	MmzoUp	textfile
G	C	0.0127943	0.00193195	0.631233	331117	rs2124499	exposure	TRUE	3.53222e-11	inferred	MmzoUp	textfile
A	T	-0.0163508	0.00231244	0.795437	331117	rs7613261	exposure	TRUE	1.54043e-12	inferred	MmzoUp	textfile
T	C	-0.0124345	0.00190463	0.595789	331117	rs2042864	exposure	TRUE	6.6403e-11	inferred	MmzoUp	textfile
A	G	-0.0115308	0.00188814	0.425603	331117	rs1568489	exposure	TRUE	1.01545e-09	inferred	MmzoUp	textfile
A	C	0.012235	0.00196599	0.357231	331117	rs2606228	exposure	TRUE	4.86719e-10	inferred	MmzoUp	textfile
G	A	0.0180601	0.00312299	0.897664	331117	rs62285233	exposure	TRUE	7.34012e-09	inferred	MmzoUp	textfile
G	A	0.0145244	0.00243999	0.178418	331117	rs4690324	exposure	TRUE	2.63839e-09	inferred	MmzoUp	textfile
A	C	-0.0105973	0.00192786	0.61686	331117	rs2857850	exposure	TRUE	3.86473e-08	inferred	MmzoUp	textfile
A	G	-0.0109096	0.001873	0.5586	331117	rs4450871	exposure	TRUE	5.72268e-09	inferred	MmzoUp	textfile
A	G	-0.0137966	0.00187097	0.535048	331117	rs2192527	exposure	TRUE	1.65539e-13	inferred	MmzoUp	textfile
C	G	0.0121002	0.00218635	0.761473	331117	rs6854858	exposure	TRUE	3.12243e-08	inferred	MmzoUp	textfile
A	C	0.0142731	0.00248119	0.83049	331117	rs73213501	exposure	TRUE	8.79218e-09	inferred	MmzoUp	textfile
G	A	-0.0154524	0.00275795	0.867455	331117	rs73236524	exposure	TRUE	2.10847e-08	inferred	MmzoUp	textfile
A	G	-0.0194334	0.0018825	0.565925	331117	rs10938397	exposure	TRUE	5.53545e-25	inferred	MmzoUp	textfile
T	C	-0.0128758	0.00186977	0.53847	331117	rs11943456	exposure	TRUE	5.72616e-12	inferred	MmzoUp	textfile
A	C	0.0125389	0.00226512	0.21548	331117	rs4499744	exposure	TRUE	3.10085e-08	inferred	MmzoUp	textfile
C	T	-0.0230935	0.00371934	0.929743	331117	rs58083390	exposure	TRUE	5.33121e-10	inferred	MmzoUp	textfile
T	A	-0.0130962	0.0019515	0.64412	331117	rs60661769	exposure	TRUE	1.9351e-11	inferred	MmzoUp	textfile
A	G	0.0111276	0.00186863	0.541238	331117	rs13109830	exposure	TRUE	2.6015e-09	inferred	MmzoUp	textfile
C	G	0.0134445	0.00187245	0.539327	331117	rs987469	exposure	TRUE	6.96273e-13	inferred	MmzoUp	textfile
A	G	-0.0362684	0.00339161	0.916766	331117	rs13135092	exposure	TRUE	1.09096e-26	inferred	MmzoUp	textfile
T	C	0.0112519	0.00195439	0.3467	331117	rs4864201	exposure	TRUE	8.54983e-09	inferred	MmzoUp	textfile
C	A	0.0119372	0.00190055	0.41169	331117	rs1724557	exposure	TRUE	3.36578e-10	inferred	MmzoUp	textfile
G	A	0.0132408	0.00193437	0.633368	331117	rs809955	exposure	TRUE	7.64656e-12	inferred	MmzoUp	textfile
T	C	-0.0132352	0.00191375	0.392515	331117	rs6861649	exposure	TRUE	4.6508e-12	inferred	MmzoUp	textfile
T	C	-0.012187	0.00186369	0.520816	331117	rs1503526	exposure	TRUE	6.1858e-11	inferred	MmzoUp	textfile
T	G	0.0172924	0.00194487	0.640786	331117	rs2112347	exposure	TRUE	6.04044e-19	inferred	MmzoUp	textfile
C	G	0.0147198	0.0022912	0.789896	331117	rs7442885	exposure	TRUE	1.32309e-10	inferred	MmzoUp	textfile
C	A	-0.0237918	0.00274578	0.864844	331117	rs34483452	exposure	TRUE	4.52067e-18	inferred	MmzoUp	textfile
A	C	-0.0112473	0.00198551	0.330002	331117	rs6875585	exposure	TRUE	1.4729e-08	inferred	MmzoUp	textfile
C	T	-0.0108693	0.00188246	0.433572	331117	rs11742930	exposure	TRUE	7.74173e-09	inferred	MmzoUp	textfile
T	C	0.0160885	0.0024324	0.820707	331117	rs40071	exposure	TRUE	3.73442e-11	inferred	MmzoUp	textfile
T	G	0.0197217	0.00352571	0.921407	331117	rs75846784	exposure	TRUE	2.22304e-08	inferred	MmzoUp	textfile
G	T	-0.0126699	0.00216309	0.248294	331117	rs6888037	exposure	TRUE	4.7041e-09	inferred	MmzoUp	textfile
A	G	-0.0156688	0.00263643	0.851792	331117	rs13174863	exposure	TRUE	2.79531e-09	inferred	MmzoUp	textfile
G	A	0.0115299	0.00187082	0.447697	331117	rs815611	exposure	TRUE	7.13707e-10	inferred	MmzoUp	textfile
G	C	0.0165342	0.00221467	0.765721	331117	rs2914231	exposure	TRUE	8.28187e-14	inferred	MmzoUp	textfile
A	G	-0.0147507	0.00209615	0.271174	331117	rs245775	exposure	TRUE	1.96361e-12	inferred	MmzoUp	textfile
A	G	0.011725	0.00193539	0.626396	331117	rs10947793	exposure	TRUE	1.37644e-09	inferred	MmzoUp	textfile
G	T	0.0242776	0.00209893	0.72978	331117	rs9358912	exposure	TRUE	6.08071e-31	inferred	MmzoUp	textfile
A	T	0.0206057	0.00276685	0.870102	331117	rs2178899	exposure	TRUE	9.52338e-14	inferred	MmzoUp	textfile
C	T	0.0128242	0.00220859	0.766676	331117	rs1887340	exposure	TRUE	6.37885e-09	inferred	MmzoUp	textfile
T	C	-0.0240561	0.00230591	0.795395	331117	rs3736896	exposure	TRUE	1.76437e-25	inferred	MmzoUp	textfile
C	T	-0.0155172	0.00197283	0.664097	331117	rs34045288	exposure	TRUE	3.67767e-15	inferred	MmzoUp	textfile
T	C	-0.0231796	0.00249121	0.831559	331117	rs1928185	exposure	TRUE	1.34555e-20	inferred	MmzoUp	textfile
C	A	-0.0108029	0.00195884	0.347264	331117	rs2499468	exposure	TRUE	3.48884e-08	inferred	MmzoUp	textfile
C	G	0.0135376	0.00211698	0.73213	331117	rs10499014	exposure	TRUE	1.60789e-10	inferred	MmzoUp	textfile
T	C	-0.0173426	0.00190508	0.398099	331117	rs9320823	exposure	TRUE	8.75919e-20	inferred	MmzoUp	textfile
T	G	0.014181	0.00230701	0.795079	331117	rs6927268	exposure	TRUE	7.90032e-10	inferred	MmzoUp	textfile
C	T	0.0256209	0.00422764	0.948387	331117	rs62414900	exposure	TRUE	1.35841e-09	inferred	MmzoUp	textfile
C	T	-0.0156168	0.00224266	0.777519	331117	rs111743285	exposure	TRUE	3.31882e-12	inferred	MmzoUp	textfile
C	T	0.0132234	0.0022829	0.786224	331117	rs6925197	exposure	TRUE	6.94003e-09	inferred	MmzoUp	textfile
T	C	0.0146267	0.00244598	0.822663	331117	rs72995085	exposure	TRUE	2.23283e-09	inferred	MmzoUp	textfile
T	C	-0.0111427	0.00202113	0.694559	331117	rs4709745	exposure	TRUE	3.5256e-08	inferred	MmzoUp	textfile
C	T	0.0168241	0.00258415	0.846623	331117	rs56226325	exposure	TRUE	7.49027e-11	inferred	MmzoUp	textfile
A	G	-0.015286	0.00262476	0.851465	331117	rs73035223	exposure	TRUE	5.75346e-09	inferred	MmzoUp	textfile
C	T	-0.0150172	0.00271076	0.864337	331117	rs4722398	exposure	TRUE	3.02733e-08	inferred	MmzoUp	textfile
A	G	0.0157427	0.0022901	0.212829	331117	rs10259620	exposure	TRUE	6.23206e-12	inferred	MmzoUp	textfile
G	A	0.0115735	0.00192941	0.371671	331117	rs215614	exposure	TRUE	1.9919e-09	inferred	MmzoUp	textfile
C	T	0.0133503	0.00198033	0.669625	331117	rs4549685	exposure	TRUE	1.56811e-11	inferred	MmzoUp	textfile
G	A	0.0124028	0.00214437	0.256075	331117	rs6948959	exposure	TRUE	7.29927e-09	inferred	MmzoUp	textfile
G	T	-0.0131514	0.00189636	0.587806	331117	rs4718964	exposure	TRUE	4.06004e-12	inferred	MmzoUp	textfile
C	T	0.0139264	0.00189131	0.580243	331117	rs58862095	exposure	TRUE	1.79335e-13	inferred	MmzoUp	textfile
A	G	-0.0107456	0.00190078	0.603418	331117	rs6973656	exposure	TRUE	1.57435e-08	inferred	MmzoUp	textfile
C	T	0.0144201	0.00263209	0.852867	331117	rs17704028	exposure	TRUE	4.28767e-08	inferred	MmzoUp	textfile
G	A	0.0236879	0.0039045	0.939312	331117	rs10278040	exposure	TRUE	1.30467e-09	inferred	MmzoUp	textfile
G	A	0.0111783	0.00187476	0.449344	331117	rs1701820	exposure	TRUE	2.48372e-09	inferred	MmzoUp	textfile
A	G	0.0144028	0.00186199	0.490323	331117	rs972283	exposure	TRUE	1.03269e-14	inferred	MmzoUp	textfile
G	A	0.0109725	0.00199535	0.668774	331117	rs6977416	exposure	TRUE	3.81875e-08	inferred	MmzoUp	textfile
A	G	-0.0149442	0.00239752	0.811487	331117	rs11782341	exposure	TRUE	4.57028e-10	inferred	MmzoUp	textfile
A	G	-0.0117578	0.00187269	0.543148	331117	rs11786089	exposure	TRUE	3.41719e-10	inferred	MmzoUp	textfile
C	T	-0.0115801	0.00203777	0.698888	331117	rs59104534	exposure	TRUE	1.3256e-08	inferred	MmzoUp	textfile
T	C	0.0134343	0.00201836	0.314288	331117	rs10954772	exposure	TRUE	2.81289e-11	inferred	MmzoUp	textfile
G	T	0.0171708	0.00206542	0.288659	331117	rs12679106	exposure	TRUE	9.29463e-17	inferred	MmzoUp	textfile
G	A	-0.0143788	0.00187827	0.43356	331117	rs10100245	exposure	TRUE	1.92798e-14	inferred	MmzoUp	textfile
C	T	0.0112795	0.00203894	0.702996	331117	rs1486921	exposure	TRUE	3.16526e-08	inferred	MmzoUp	textfile
A	G	-0.0173632	0.00206612	0.284191	331117	rs4876611	exposure	TRUE	4.32364e-17	inferred	MmzoUp	textfile
A	G	-0.0118546	0.00202549	0.302541	331117	rs2954033	exposure	TRUE	4.83635e-09	inferred	MmzoUp	textfile
T	C	0.0209933	0.00187691	0.556891	331117	rs4740627	exposure	TRUE	4.82727e-29	inferred	MmzoUp	textfile
C	T	-0.0248644	0.00381925	0.063686	331117	rs1927626	exposure	TRUE	7.50091e-11	inferred	MmzoUp	textfile
C	T	0.0153953	0.00194705	0.354974	331117	rs10756798	exposure	TRUE	2.63692e-15	inferred	MmzoUp	textfile
C	T	-0.0156916	0.00198646	0.676179	331117	rs17770336	exposure	TRUE	2.80523e-15	inferred	MmzoUp	textfile
A	G	-0.0140943	0.00187698	0.4568	331117	rs12339822	exposure	TRUE	5.95669e-14	inferred	MmzoUp	textfile
A	G	-0.0123803	0.00214054	0.743401	331117	rs2398861	exposure	TRUE	7.30633e-09	inferred	MmzoUp	textfile
C	T	0.0111218	0.00190848	0.392176	331117	rs4503172	exposure	TRUE	5.62404e-09	inferred	MmzoUp	textfile
C	G	0.0107118	0.00193735	0.63135	331117	rs11790018	exposure	TRUE	3.2188e-08	inferred	MmzoUp	textfile
G	A	-0.0112809	0.00202312	0.325824	331117	rs7094644	exposure	TRUE	2.46124e-08	inferred	MmzoUp	textfile
A	G	-0.017988	0.00197988	0.668894	331117	rs11012732	exposure	TRUE	1.03319e-19	inferred	MmzoUp	textfile
C	T	0.0178942	0.00315686	0.9006	331117	rs113585475	exposure	TRUE	1.44176e-08	inferred	MmzoUp	textfile
C	T	-0.016798	0.00211532	0.734049	331117	rs10999460	exposure	TRUE	2.00371e-15	inferred	MmzoUp	textfile
C	T	-0.0117781	0.00189763	0.592293	331117	rs2002023	exposure	TRUE	5.40943e-10	inferred	MmzoUp	textfile
G	C	-0.0115263	0.00187202	0.497737	331117	rs10887578	exposure	TRUE	7.40677e-10	inferred	MmzoUp	textfile
T	C	0.0161613	0.00187993	0.567646	331117	rs57866767	exposure	TRUE	8.20009e-18	inferred	MmzoUp	textfile
C	T	0.0129056	0.00187616	0.479563	331117	rs10883026	exposure	TRUE	6.03881e-12	inferred	MmzoUp	textfile
A	C	0.0111051	0.00203181	0.700027	331117	rs36090025	exposure	TRUE	4.61293e-08	inferred	MmzoUp	textfile
A	C	0.0144338	0.00223594	0.233734	331117	rs10886022	exposure	TRUE	1.07961e-10	inferred	MmzoUp	textfile
T	G	0.0104468	0.00188729	0.428274	331117	rs4752183	exposure	TRUE	3.10618e-08	inferred	MmzoUp	textfile
C	T	-0.010755	0.0018838	0.429574	331117	rs11245344	exposure	TRUE	1.13505e-08	inferred	MmzoUp	textfile
T	C	0.012733	0.00188751	0.419364	331117	rs2172131	exposure	TRUE	1.52056e-11	inferred	MmzoUp	textfile
T	C	0.0225144	0.00402486	0.057896	331117	rs1881505	exposure	TRUE	2.22109e-08	inferred	MmzoUp	textfile
T	C	0.0137824	0.00208966	0.725991	331117	rs11042030	exposure	TRUE	4.2376e-11	inferred	MmzoUp	textfile
C	T	-0.011868	0.0018616	0.500988	331117	rs4284389	exposure	TRUE	1.82771e-10	inferred	MmzoUp	textfile
G	A	0.0122742	0.00194845	0.634894	331117	rs10766077	exposure	TRUE	2.98667e-10	inferred	MmzoUp	textfile
C	T	-0.011958	0.0021283	0.259354	331117	rs11030016	exposure	TRUE	1.92546e-08	inferred	MmzoUp	textfile
C	G	-0.020321	0.0019915	0.677991	331117	rs61888762	exposure	TRUE	1.90533e-24	inferred	MmzoUp	textfile
G	A	-0.0172488	0.00200511	0.683172	331117	rs35060985	exposure	TRUE	7.8052e-18	inferred	MmzoUp	textfile
C	A	-0.0234727	0.00189106	0.591943	331117	rs7124681	exposure	TRUE	2.23683e-35	inferred	MmzoUp	textfile
C	T	-0.0126056	0.00225547	0.781531	331117	rs1783541	exposure	TRUE	2.2851e-08	inferred	MmzoUp	textfile
G	A	0.0149054	0.00200819	0.666799	331117	rs479018	exposure	TRUE	1.15099e-13	inferred	MmzoUp	textfile
A	G	0.0116587	0.00207879	0.721808	331117	rs10830566	exposure	TRUE	2.04198e-08	inferred	MmzoUp	textfile
C	T	0.01337	0.00210387	0.733407	331117	rs4547132	exposure	TRUE	2.08487e-10	inferred	MmzoUp	textfile
G	A	-0.0116743	0.00190342	0.603663	331117	rs7925100	exposure	TRUE	8.60592e-10	inferred	MmzoUp	textfile
A	G	-0.0114446	0.00187181	0.490805	331117	rs7933085	exposure	TRUE	9.70493e-10	inferred	MmzoUp	textfile
T	G	0.0186581	0.0025034	0.83384	331117	rs73041988	exposure	TRUE	9.11695e-14	inferred	MmzoUp	textfile
G	C	-0.0127358	0.00226222	0.782093	331117	rs10774018	exposure	TRUE	1.8044e-08	inferred	MmzoUp	textfile
G	C	0.0219468	0.00314694	0.902756	331117	rs10848835	exposure	TRUE	3.08026e-12	inferred	MmzoUp	textfile
A	T	0.0574879	0.0105432	0.991805	331117	rs79535757	exposure	TRUE	4.96374e-08	inferred	MmzoUp	textfile
C	T	-0.0189962	0.00193836	0.631725	331117	rs12367809	exposure	TRUE	1.12429e-22	inferred	MmzoUp	textfile
C	T	-0.012171	0.00193993	0.6378	331117	rs4759318	exposure	TRUE	3.52029e-10	inferred	MmzoUp	textfile
T	C	-0.0146934	0.00187124	0.547297	331117	rs704061	exposure	TRUE	4.08716e-15	inferred	MmzoUp	textfile
T	G	-0.0172863	0.0028967	0.881732	331117	rs59066241	exposure	TRUE	2.40793e-09	inferred	MmzoUp	textfile
A	C	-0.0125795	0.0019357	0.63408	331117	rs2111281	exposure	TRUE	8.10264e-11	inferred	MmzoUp	textfile
C	T	0.0175211	0.00211902	0.738961	331117	rs3764002	exposure	TRUE	1.35664e-16	inferred	MmzoUp	textfile
A	G	0.0348085	0.00482068	0.96114	331117	rs76929617	exposure	TRUE	5.17352e-13	inferred	MmzoUp	textfile
C	A	-0.016177	0.00211875	0.26259	331117	rs7972728	exposure	TRUE	2.25536e-14	inferred	MmzoUp	textfile
G	A	-0.0191054	0.00200266	0.682627	331117	rs7133378	exposure	TRUE	1.42816e-21	inferred	MmzoUp	textfile
T	C	-0.0162053	0.00265379	0.856161	331117	rs9551991	exposure	TRUE	1.01856e-09	inferred	MmzoUp	textfile
G	A	-0.0117383	0.00196894	0.337959	331117	rs1218822	exposure	TRUE	2.49573e-09	inferred	MmzoUp	textfile
C	T	-0.0133849	0.00212675	0.257612	331117	rs1928496	exposure	TRUE	3.10199e-10	inferred	MmzoUp	textfile
C	T	0.0110847	0.00187618	0.551219	331117	rs56399737	exposure	TRUE	3.4603e-09	inferred	MmzoUp	textfile
T	C	-0.0160514	0.00230771	0.793592	331117	rs7982447	exposure	TRUE	3.51181e-12	inferred	MmzoUp	textfile
G	A	-0.0127196	0.00193484	0.408134	331117	rs1441264	exposure	TRUE	4.89877e-11	inferred	MmzoUp	textfile
A	C	0.0111762	0.00201309	0.690267	331117	rs12583872	exposure	TRUE	2.82802e-08	inferred	MmzoUp	textfile
A	C	0.0148362	0.00205098	0.710063	331117	rs7139583	exposure	TRUE	4.69966e-13	inferred	MmzoUp	textfile
T	C	-0.0128139	0.00193011	0.628037	331117	rs525101	exposure	TRUE	3.1593e-11	inferred	MmzoUp	textfile
C	T	-0.0136103	0.0018875	0.574962	331117	rs9522279	exposure	TRUE	5.56425e-13	inferred	MmzoUp	textfile
A	C	0.0125561	0.00187337	0.448209	331117	rs2239647	exposure	TRUE	2.05005e-11	inferred	MmzoUp	textfile
G	A	0.0163082	0.00249525	0.832774	331117	rs61975142	exposure	TRUE	6.33136e-11	inferred	MmzoUp	textfile
A	C	-0.0123142	0.00209693	0.727987	331117	rs217672	exposure	TRUE	4.29298e-09	inferred	MmzoUp	textfile
T	G	-0.0120472	0.00194722	0.636537	331117	rs12890931	exposure	TRUE	6.13699e-10	inferred	MmzoUp	textfile
A	G	-0.0102685	0.00186575	0.457527	331117	rs878206	exposure	TRUE	3.71934e-08	inferred	MmzoUp	textfile
C	T	-0.0198907	0.00228266	0.784664	331117	rs2370982	exposure	TRUE	2.9379e-18	inferred	MmzoUp	textfile
C	T	0.0144504	0.00238437	0.810659	331117	rs117068593	exposure	TRUE	1.35725e-09	inferred	MmzoUp	textfile
G	A	-0.0138061	0.00194084	0.362584	331117	rs6575340	exposure	TRUE	1.13164e-12	inferred	MmzoUp	textfile
A	G	0.0134756	0.0019726	0.333621	331117	rs3803286	exposure	TRUE	8.40957e-12	inferred	MmzoUp	textfile
G	A	-0.0119627	0.00209733	0.729277	331117	rs8042404	exposure	TRUE	1.17182e-08	inferred	MmzoUp	textfile
A	T	-0.0125094	0.00211711	0.738169	331117	rs11852419	exposure	TRUE	3.44786e-09	inferred	MmzoUp	textfile
G	A	-0.0286098	0.00499744	0.960858	331117	rs117632017	exposure	TRUE	1.035e-08	inferred	MmzoUp	textfile
C	T	-0.0105712	0.00186701	0.538086	331117	rs28613758	exposure	TRUE	1.4953e-08	inferred	MmzoUp	textfile
T	C	0.020299	0.00229589	0.793308	331117	rs16951304	exposure	TRUE	9.4483e-19	inferred	MmzoUp	textfile
T	G	-0.0134616	0.00187405	0.450098	331117	rs2415142	exposure	TRUE	6.81186e-13	inferred	MmzoUp	textfile
C	T	0.0125547	0.00210342	0.73134	331117	rs11855853	exposure	TRUE	2.39139e-09	inferred	MmzoUp	textfile
A	C	0.0204763	0.00207252	0.718039	331117	rs17296856	exposure	TRUE	5.08813e-23	inferred	MmzoUp	textfile
C	G	0.016498	0.0021025	0.732769	331117	rs3817428	exposure	TRUE	4.2662e-15	inferred	MmzoUp	textfile
G	A	0.0130365	0.0022725	0.781339	331117	rs7498044	exposure	TRUE	9.65768e-09	inferred	MmzoUp	textfile
A	G	0.0137721	0.00222761	0.772889	331117	rs56803094	exposure	TRUE	6.31121e-10	inferred	MmzoUp	textfile
G	C	0.0113803	0.00195115	0.644575	331117	rs12926311	exposure	TRUE	5.45665e-09	inferred	MmzoUp	textfile
C	T	-0.0165566	0.00192099	0.384724	331117	rs879620	exposure	TRUE	6.76682e-18	inferred	MmzoUp	textfile
T	C	-0.0116064	0.00194094	0.63718	331117	rs2660241	exposure	TRUE	2.23435e-09	inferred	MmzoUp	textfile
A	G	-0.012178	0.00188443	0.429233	331117	rs12103006	exposure	TRUE	1.03034e-10	inferred	MmzoUp	textfile
C	G	-0.0235124	0.00189907	0.597868	331117	rs62037365	exposure	TRUE	3.31159e-35	inferred	MmzoUp	textfile
A	G	0.0162391	0.00192772	0.623531	331117	rs4889606	exposure	TRUE	3.63866e-17	inferred	MmzoUp	textfile
C	T	-0.0395226	0.00189805	0.59764	331117	rs11642015	exposure	TRUE	2.69341e-96	inferred	MmzoUp	textfile
C	T	0.0157082	0.00266294	0.857769	331117	rs78801969	exposure	TRUE	3.66113e-09	inferred	MmzoUp	textfile
A	C	0.0169461	0.0019107	0.416338	331117	rs11866219	exposure	TRUE	7.37704e-19	inferred	MmzoUp	textfile
C	T	0.0173246	0.00278328	0.866562	331117	rs55637757	exposure	TRUE	4.83013e-10	inferred	MmzoUp	textfile
C	T	0.023527	0.0025796	0.845133	331117	rs4790841	exposure	TRUE	7.48432e-20	inferred	MmzoUp	textfile
C	A	-0.011376	0.00202757	0.690862	331117	rs7774	exposure	TRUE	2.0156e-08	inferred	MmzoUp	textfile
T	G	0.0125968	0.00201061	0.322849	331117	rs9902386	exposure	TRUE	3.72435e-10	inferred	MmzoUp	textfile
C	T	0.0124024	0.00186566	0.511478	331117	rs2306593	exposure	TRUE	2.97652e-11	inferred	MmzoUp	textfile
G	A	-0.0180974	0.00220419	0.763469	331117	rs2855818	exposure	TRUE	2.20354e-16	inferred	MmzoUp	textfile
C	T	0.0132846	0.00198844	0.672641	331117	rs11079849	exposure	TRUE	2.37454e-11	inferred	MmzoUp	textfile
A	C	-0.0147373	0.00265212	0.854991	331117	rs62072006	exposure	TRUE	2.74766e-08	inferred	MmzoUp	textfile
A	C	-0.0232969	0.00234944	0.804661	331117	rs80135947	exposure	TRUE	3.54909e-23	inferred	MmzoUp	textfile
A	G	0.0128721	0.00199954	0.680511	331117	rs11150745	exposure	TRUE	1.21433e-10	inferred	MmzoUp	textfile
A	G	-0.0152365	0.00269219	0.859283	331117	rs7238896	exposure	TRUE	1.51798e-08	inferred	MmzoUp	textfile
G	A	-0.01202	0.00211568	0.737794	331117	rs11659979	exposure	TRUE	1.33606e-08	inferred	MmzoUp	textfile
A	G	0.0150263	0.00186476	0.502659	331117	rs1788808	exposure	TRUE	7.75311e-16	inferred	MmzoUp	textfile
G	A	0.0148542	0.00196406	0.655226	331117	rs2052607	exposure	TRUE	3.93856e-14	inferred	MmzoUp	textfile
G	T	-0.013184	0.00212967	0.738881	331117	rs8087074	exposure	TRUE	5.9924e-10	inferred	MmzoUp	textfile
G	T	-0.0229814	0.00219391	0.765072	331117	rs538656	exposure	TRUE	1.12433e-25	inferred	MmzoUp	textfile
T	C	0.0262411	0.00337338	0.916585	331117	rs57636386	exposure	TRUE	7.31725e-15	inferred	MmzoUp	textfile
G	A	0.0181336	0.0023931	0.808813	331117	rs72976986	exposure	TRUE	3.52408e-14	inferred	MmzoUp	textfile
A	C	-0.0190841	0.00197417	0.657309	331117	rs55714539	exposure	TRUE	4.16821e-22	inferred	MmzoUp	textfile
G	A	0.0150436	0.00213857	0.739815	331117	rs113230003	exposure	TRUE	2.00091e-12	inferred	MmzoUp	textfile
T	C	0.0128971	0.0019032	0.592921	331117	rs2003476	exposure	TRUE	1.23093e-11	inferred	MmzoUp	textfile
C	G	-0.0182802	0.00203212	0.696811	331117	rs28483178	exposure	TRUE	2.34881e-19	inferred	MmzoUp	textfile
T	C	0.0178118	0.00256392	0.843669	331117	rs429358	exposure	TRUE	3.7288e-12	inferred	MmzoUp	textfile
T	A	0.0225756	0.00234974	0.80651	331117	rs10423928	exposure	TRUE	7.41867e-22	inferred	MmzoUp	textfile
T	C	-0.0107802	0.00191731	0.400994	331117	rs7259070	exposure	TRUE	1.88143e-08	inferred	MmzoUp	textfile
T	G	-0.0138628	0.00191642	0.567266	331117	rs11474838	exposure	TRUE	4.70023e-13	inferred	MmzoUp	textfile
T	C	-0.013987	0.0023272	0.800026	331117	rs17265513	exposure	TRUE	1.85264e-09	inferred	MmzoUp	textfile
C	T	0.0127871	0.00201541	0.689542	331117	rs34417222	exposure	TRUE	2.22911e-10	inferred	MmzoUp	textfile
T	C	-0.0135525	0.00198516	0.326837	331117	rs1056441	exposure	TRUE	8.67657e-12	inferred	MmzoUp	textfile
A	C	-0.0144098	0.00254958	0.840784	331117	rs79478789	exposure	TRUE	1.58746e-08	inferred	MmzoUp	textfile
G	A	0.0295385	0.00411564	0.94556	331117	rs76040172	exposure	TRUE	7.11879e-13	inferred	MmzoUp	textfile
C	T	-0.0127056	0.00231171	0.795619	331117	rs136308	exposure	TRUE	3.88082e-08	inferred	MmzoUp	textfile
G	A	0.0162016	0.00188801	0.418572	331117	rs4821764	exposure	TRUE	9.37983e-18	inferred	MmzoUp	textfile
G	T	-0.0103417	0.0018665	0.541935	331117	rs10854853	exposure	TRUE	3.0128e-08	inferred	MmzoUp	textfile
Total	261

## Sheet: Table S4_F_value_IV
					Table S4 Strongly correlated instrumental variables in body fat percentage with F-statistic
other_allele.exposure	effect_allele.exposure	beta.exposure	se.exposure	eaf.exposure	samplesize.exposure	SNP	exposure	mr_keep.exposure	pval.exposure	pval_origin.exposure	id.exposure	data_source.exposure	R2	F
G	A	0.0133428	0.00211773	0.734551	331117	rs79113395	exposure	TRUE	2.96649e-10	inferred	MmzoUp	textfile	6.94268e-05	22.9898
C	T	-0.0119918	0.0018893	0.415775	331117	rs301806	exposure	TRUE	2.19243e-10	inferred	MmzoUp	textfile	6.98614e-05	23.1338
G	A	-0.0160455	0.00246944	0.828365	331117	rs3766823	exposure	TRUE	8.15968e-11	inferred	MmzoUp	textfile	7.32089e-05	24.2424
C	G	0.0114768	0.00205588	0.709811	331117	rs7535335	exposure	TRUE	2.37185e-08	inferred	MmzoUp	textfile	5.42619e-05	17.9679
G	T	-0.0112583	0.00189253	0.583145	331117	rs2984618	exposure	TRUE	2.701e-09	inferred	MmzoUp	textfile	6.16222e-05	20.4053
A	C	0.0150756	0.00199255	0.319719	331117	rs241459	exposure	TRUE	3.84942e-14	inferred	MmzoUp	textfile	9.88635e-05	32.7384
G	A	0.0137428	0.00188658	0.566661	331117	rs1013293	exposure	TRUE	3.22855e-13	inferred	MmzoUp	textfile	9.27538e-05	30.715
G	C	-0.0109491	0.00187135	0.468326	331117	rs11208779	exposure	TRUE	4.88891e-09	inferred	MmzoUp	textfile	5.97009e-05	19.769
G	A	-0.02037	0.00233621	0.198255	331117	rs1460940	exposure	TRUE	2.8005e-18	inferred	MmzoUp	textfile	0.000131908	43.6826
C	T	-0.0161982	0.00233218	0.801349	331117	rs12049202	exposure	TRUE	3.77072e-12	inferred	MmzoUp	textfile	8.35364e-05	27.6625
T	C	-0.0119642	0.00201774	0.692186	331117	rs28726372	exposure	TRUE	3.03849e-09	inferred	MmzoUp	textfile	6.0997e-05	20.1983
C	G	-0.0140692	0.00189798	0.401367	331117	rs2038646	exposure	TRUE	1.23732e-13	inferred	MmzoUp	textfile	9.51198e-05	31.4986
A	C	-0.0162428	0.00265283	0.856054	331117	rs75641275	exposure	TRUE	9.19337e-10	inferred	MmzoUp	textfile	6.50208e-05	21.5308
T	C	-0.0454815	0.00589198	0.974201	331117	rs17024393	exposure	TRUE	1.17042e-14	inferred	MmzoUp	textfile	0.00010398	34.433
T	C	0.0140614	0.00230256	0.794624	331117	rs12724928	exposure	TRUE	1.01613e-09	inferred	MmzoUp	textfile	6.45355e-05	21.37
G	A	-0.0175719	0.00196171	0.598006	331117	rs67807996	exposure	TRUE	3.32303e-19	inferred	MmzoUp	textfile	0.000148454	49.1627
G	A	-0.0219425	0.0037721	0.934362	331117	rs75854315	exposure	TRUE	5.98947e-09	inferred	MmzoUp	textfile	5.90572e-05	19.5559
A	C	-0.0273917	0.00229406	0.792471	331117	rs539515	exposure	TRUE	7.29843e-33	inferred	MmzoUp	textfile	0.000246791	81.7365
T	C	0.0105722	0.00187564	0.438397	331117	rs815163	exposure	TRUE	1.73458e-08	inferred	MmzoUp	textfile	5.50374e-05	18.2247
A	T	0.0121964	0.00192014	0.623504	331117	rs10754132	exposure	TRUE	2.1277e-10	inferred	MmzoUp	textfile	6.98382e-05	23.1261
T	G	-0.0160146	0.00196518	0.658187	331117	rs2678204	exposure	TRUE	3.66409e-16	inferred	MmzoUp	textfile	0.000115398	38.2146
C	A	0.0105787	0.00191716	0.617751	331117	rs9803921	exposure	TRUE	3.43072e-08	inferred	MmzoUp	textfile	5.28511e-05	17.5007
C	A	0.0193895	0.00188709	0.430415	331117	rs1538742	exposure	TRUE	9.15202e-25	inferred	MmzoUp	textfile	0.000184336	61.0475
G	A	0.0168353	0.00266966	0.858122	331117	rs12037698	exposure	TRUE	2.86045e-10	inferred	MmzoUp	textfile	6.90138e-05	22.8531
T	C	0.0495541	0.00433655	0.951533	331117	rs62106258	exposure	TRUE	3.06237e-30	inferred	MmzoUp	textfile	0.000226495	75.013
T	C	-0.025643	0.00248587	0.170029	331117	rs2867131	exposure	TRUE	5.99663e-25	inferred	MmzoUp	textfile	0.00018559	61.4629
T	C	0.0190216	0.00333343	0.914604	331117	rs2702123	exposure	TRUE	1.15449e-08	inferred	MmzoUp	textfile	5.6519e-05	18.7154
T	C	-0.0241683	0.0018597	0.510488	331117	rs713586	exposure	TRUE	1.29239e-38	inferred	MmzoUp	textfile	0.000291925	96.6889
G	A	0.0106367	0.0018718	0.513252	331117	rs12475388	exposure	TRUE	1.32658e-08	inferred	MmzoUp	textfile	5.653e-05	18.719
G	A	-0.0128454	0.00202917	0.695161	331117	rs10172196	exposure	TRUE	2.44572e-10	inferred	MmzoUp	textfile	6.99328e-05	23.1574
G	A	0.0147766	0.00229029	0.791229	331117	rs2436772	exposure	TRUE	1.10495e-10	inferred	MmzoUp	textfile	7.21359e-05	23.887
A	T	0.0124569	0.0022323	0.774126	331117	rs4547574	exposure	TRUE	2.40106e-08	inferred	MmzoUp	textfile	5.4266e-05	17.9693
T	G	0.0141033	0.00188732	0.447445	331117	rs4671328	exposure	TRUE	7.85899e-14	inferred	MmzoUp	textfile	9.83528e-05	32.5693
G	A	0.0152536	0.00190419	0.398449	331117	rs6545714	exposure	TRUE	1.14201e-15	inferred	MmzoUp	textfile	0.000111537	36.9358
T	C	0.0119956	0.00188959	0.588629	331117	rs2861685	exposure	TRUE	2.1777e-10	inferred	MmzoUp	textfile	6.96866e-05	23.0759
C	T	0.0121832	0.00189793	0.597078	331117	rs12619178	exposure	TRUE	1.36989e-10	inferred	MmzoUp	textfile	7.14175e-05	23.6491
G	A	-0.0104249	0.0018904	0.58124	331117	rs72820274	exposure	TRUE	3.49469e-08	inferred	MmzoUp	textfile	5.29047e-05	17.5185
T	C	-0.0134742	0.002372	0.808984	331117	rs58360798	exposure	TRUE	1.34284e-08	inferred	MmzoUp	textfile	5.61107e-05	18.5801
G	A	0.0103882	0.00188382	0.51546	331117	rs11685627	exposure	TRUE	3.49905e-08	inferred	MmzoUp	textfile	5.39058e-05	17.85
A	G	0.014693	0.00222929	0.771994	331117	rs1446585	exposure	TRUE	4.37205e-11	inferred	MmzoUp	textfile	7.59996e-05	25.1665
T	C	-0.0194567	0.00189989	0.596602	331117	rs6717858	exposure	TRUE	1.29939e-24	inferred	MmzoUp	textfile	0.000182216	60.3455
G	T	0.013105	0.00222887	0.7727	331117	rs12477385	exposure	TRUE	4.11108e-09	inferred	MmzoUp	textfile	6.03274e-05	19.9765
G	A	0.0134974	0.00240714	0.814381	331117	rs72917544	exposure	TRUE	2.05584e-08	inferred	MmzoUp	textfile	5.50783e-05	18.2382
A	G	0.0125742	0.00194128	0.6328	331117	rs12622267	exposure	TRUE	9.33953e-11	inferred	MmzoUp	textfile	7.34784e-05	24.3316
T	C	-0.0102828	0.00186123	0.490732	331117	rs7570258	exposure	TRUE	3.29986e-08	inferred	MmzoUp	textfile	5.28498e-05	17.5003
C	T	-0.0122624	0.00193	0.624123	331117	rs2043016	exposure	TRUE	2.10367e-10	inferred	MmzoUp	textfile	7.055e-05	23.3618
G	A	-0.0128643	0.00212711	0.738564	331117	rs7591494	exposure	TRUE	1.46852e-09	inferred	MmzoUp	textfile	6.39081e-05	21.1623
A	G	0.0155751	0.00198593	0.326837	331117	rs952227	exposure	TRUE	4.40878e-15	inferred	MmzoUp	textfile	0.000106744	35.3483
C	T	-0.0131612	0.00196353	0.658908	331117	rs10209821	exposure	TRUE	2.04427e-11	inferred	MmzoUp	textfile	7.78605e-05	25.7828
C	T	-0.0163971	0.00200726	0.685358	331117	rs35882248	exposure	TRUE	3.11222e-16	inferred	MmzoUp	textfile	0.000115957	38.3997
C	T	-0.0298437	0.00285006	0.879134	331117	rs7649970	exposure	TRUE	1.17083e-25	inferred	MmzoUp	textfile	0.000189276	62.6838
T	G	-0.0128602	0.00193087	0.633556	331117	rs13062093	exposure	TRUE	2.73244e-11	inferred	MmzoUp	textfile	7.67924e-05	25.4291
A	G	0.0110842	0.00198807	0.667229	331117	rs2041376	exposure	TRUE	2.47023e-08	inferred	MmzoUp	textfile	5.45581e-05	18.066
T	C	-0.0181875	0.00186325	0.485445	331117	rs9843653	exposure	TRUE	1.65238e-22	inferred	MmzoUp	textfile	0.000165252	54.7266
G	C	-0.0134874	0.0020921	0.726891	331117	rs2371767	exposure	TRUE	1.14218e-10	inferred	MmzoUp	textfile	7.22257e-05	23.9167
T	C	-0.0110786	0.00196359	0.661015	331117	rs13062660	exposure	TRUE	1.68074e-08	inferred	MmzoUp	textfile	5.50037e-05	18.2135
T	C	0.0112417	0.0018887	0.564954	331117	rs7630228	exposure	TRUE	2.6475e-09	inferred	MmzoUp	textfile	6.21215e-05	20.5707
C	T	0.0236749	0.00373253	0.932871	331117	rs114712833	exposure	TRUE	2.25544e-10	inferred	MmzoUp	textfile	7.02002e-05	23.246
A	G	0.0151469	0.00198708	0.672563	331117	rs62261725	exposure	TRUE	2.48438e-14	inferred	MmzoUp	textfile	0.00010105	33.4627
C	G	0.0155182	0.00186248	0.484945	331117	rs1454687	exposure	TRUE	7.94819e-17	inferred	MmzoUp	textfile	0.000120298	39.8373
A	T	0.0216475	0.0038924	0.93022	331117	rs114295766	exposure	TRUE	2.67498e-08	inferred	MmzoUp	textfile	6.08362e-05	20.145
C	T	-0.0112212	0.00201945	0.691715	331117	rs6792984	exposure	TRUE	2.75139e-08	inferred	MmzoUp	textfile	5.37017e-05	17.7824
G	C	0.0127943	0.00193195	0.631233	331117	rs2124499	exposure	TRUE	3.53222e-11	inferred	MmzoUp	textfile	7.62087e-05	25.2358
A	T	-0.0163508	0.00231244	0.795437	331117	rs7613261	exposure	TRUE	1.54043e-12	inferred	MmzoUp	textfile	8.70043e-05	28.8109
T	C	-0.0124345	0.00190463	0.595789	331117	rs2042864	exposure	TRUE	6.6403e-11	inferred	MmzoUp	textfile	7.4471e-05	24.6603
A	G	-0.0115308	0.00188814	0.425603	331117	rs1568489	exposure	TRUE	1.01545e-09	inferred	MmzoUp	textfile	6.50078e-05	21.5265
A	C	0.012235	0.00196599	0.357231	331117	rs2606228	exposure	TRUE	4.86719e-10	inferred	MmzoUp	textfile	6.87451e-05	22.7641
G	A	0.0180601	0.00312299	0.897664	331117	rs62285233	exposure	TRUE	7.34012e-09	inferred	MmzoUp	textfile	5.99256e-05	19.8435
G	A	0.0145244	0.00243999	0.178418	331117	rs4690324	exposure	TRUE	2.63839e-09	inferred	MmzoUp	textfile	6.18466e-05	20.4796
A	C	-0.0105973	0.00192786	0.61686	331117	rs2857850	exposure	TRUE	3.86473e-08	inferred	MmzoUp	textfile	5.30841e-05	17.5779
A	G	-0.0109096	0.001873	0.5586	331117	rs4450871	exposure	TRUE	5.72268e-09	inferred	MmzoUp	textfile	5.86923e-05	19.435
A	G	-0.0137966	0.00187097	0.535048	331117	rs2192527	exposure	TRUE	1.65539e-13	inferred	MmzoUp	textfile	9.47055e-05	31.3614
C	G	0.0121002	0.00218635	0.761473	331117	rs6854858	exposure	TRUE	3.12243e-08	inferred	MmzoUp	textfile	5.31872e-05	17.612
A	C	0.0142731	0.00248119	0.83049	331117	rs73213501	exposure	TRUE	8.79218e-09	inferred	MmzoUp	textfile	5.73583e-05	18.9933
G	A	-0.0154524	0.00275795	0.867455	331117	rs73236524	exposure	TRUE	2.10847e-08	inferred	MmzoUp	textfile	5.49076e-05	18.1817
A	G	-0.0194334	0.0018825	0.565925	331117	rs10938397	exposure	TRUE	5.53545e-25	inferred	MmzoUp	textfile	0.000185546	61.4484
T	C	-0.0128758	0.00186977	0.53847	331117	rs11943456	exposure	TRUE	5.72616e-12	inferred	MmzoUp	textfile	8.24024e-05	27.2869
A	C	0.0125389	0.00226512	0.21548	331117	rs4499744	exposure	TRUE	3.10085e-08	inferred	MmzoUp	textfile	5.31569e-05	17.602
C	T	-0.0230935	0.00371934	0.929743	331117	rs58083390	exposure	TRUE	5.33121e-10	inferred	MmzoUp	textfile	6.96726e-05	23.0713
T	A	-0.0130962	0.0019515	0.64412	331117	rs60661769	exposure	TRUE	1.9351e-11	inferred	MmzoUp	textfile	7.86305e-05	26.0378
A	G	0.0111276	0.00186863	0.541238	331117	rs13109830	exposure	TRUE	2.6015e-09	inferred	MmzoUp	textfile	6.14906e-05	20.3617
C	G	0.0134445	0.00187245	0.539327	331117	rs987469	exposure	TRUE	6.96273e-13	inferred	MmzoUp	textfile	8.98182e-05	29.7428
A	G	-0.0362684	0.00339161	0.916766	331117	rs13135092	exposure	TRUE	1.09096e-26	inferred	MmzoUp	textfile	0.000200746	66.4832
T	C	0.0112519	0.00195439	0.3467	331117	rs4864201	exposure	TRUE	8.54983e-09	inferred	MmzoUp	textfile	5.7352e-05	18.9912
C	A	0.0119372	0.00190055	0.41169	331117	rs1724557	exposure	TRUE	3.36578e-10	inferred	MmzoUp	textfile	6.90258e-05	22.8571
G	A	0.0132408	0.00193437	0.633368	331117	rs809955	exposure	TRUE	7.64656e-12	inferred	MmzoUp	textfile	8.14226e-05	26.9624
T	C	-0.0132352	0.00191375	0.392515	331117	rs6861649	exposure	TRUE	4.6508e-12	inferred	MmzoUp	textfile	8.35378e-05	27.6629
T	C	-0.012187	0.00186369	0.520816	331117	rs1503526	exposure	TRUE	6.1858e-11	inferred	MmzoUp	textfile	7.41328e-05	24.5483
T	G	0.0172924	0.00194487	0.640786	331117	rs2112347	exposure	TRUE	6.04044e-19	inferred	MmzoUp	textfile	0.00013766	45.5875
C	G	0.0147198	0.0022912	0.789896	331117	rs7442885	exposure	TRUE	1.32309e-10	inferred	MmzoUp	textfile	7.19181e-05	23.8149
C	A	-0.0237918	0.00274578	0.864844	331117	rs34483452	exposure	TRUE	4.52067e-18	inferred	MmzoUp	textfile	0.00013233	43.8222
A	C	-0.0112473	0.00198551	0.330002	331117	rs6875585	exposure	TRUE	1.4729e-08	inferred	MmzoUp	textfile	5.59392e-05	18.5234
C	T	-0.0108693	0.00188246	0.433572	331117	rs11742930	exposure	TRUE	7.74173e-09	inferred	MmzoUp	textfile	5.80282e-05	19.2151
T	C	0.0160885	0.0024324	0.820707	331117	rs40071	exposure	TRUE	3.73442e-11	inferred	MmzoUp	textfile	7.6175e-05	25.2246
T	G	0.0197217	0.00352571	0.921407	331117	rs75846784	exposure	TRUE	2.22304e-08	inferred	MmzoUp	textfile	5.63319e-05	18.6534
G	T	-0.0126699	0.00216309	0.248294	331117	rs6888037	exposure	TRUE	4.7041e-09	inferred	MmzoUp	textfile	5.99226e-05	19.8425
A	G	-0.0156688	0.00263643	0.851792	331117	rs13174863	exposure	TRUE	2.79531e-09	inferred	MmzoUp	textfile	6.19879e-05	20.5264
G	A	0.0115299	0.00187082	0.447697	331117	rs815611	exposure	TRUE	7.13707e-10	inferred	MmzoUp	textfile	6.5742e-05	21.7696
G	C	0.0165342	0.00221467	0.765721	331117	rs2914231	exposure	TRUE	8.28187e-14	inferred	MmzoUp	textfile	9.80845e-05	32.4804
A	G	-0.0147507	0.00209615	0.271174	331117	rs245775	exposure	TRUE	1.96361e-12	inferred	MmzoUp	textfile	8.60057e-05	28.4802
A	G	0.011725	0.00193539	0.626396	331117	rs10947793	exposure	TRUE	1.37644e-09	inferred	MmzoUp	textfile	6.43452e-05	21.307
G	T	0.0242776	0.00209893	0.72978	331117	rs9358912	exposure	TRUE	6.08071e-31	inferred	MmzoUp	textfile	0.000232461	76.9894
A	T	0.0206057	0.00276685	0.870102	331117	rs2178899	exposure	TRUE	9.52338e-14	inferred	MmzoUp	textfile	9.59793e-05	31.7832
C	T	0.0128242	0.00220859	0.766676	331117	rs1887340	exposure	TRUE	6.37885e-09	inferred	MmzoUp	textfile	5.88385e-05	19.4835
T	C	-0.0240561	0.00230591	0.795395	331117	rs3736896	exposure	TRUE	1.76437e-25	inferred	MmzoUp	textfile	0.000188356	62.3793
C	T	-0.0155172	0.00197283	0.664097	331117	rs34045288	exposure	TRUE	3.67767e-15	inferred	MmzoUp	textfile	0.000107424	35.5736
T	C	-0.0231796	0.00249121	0.831559	331117	rs1928185	exposure	TRUE	1.34555e-20	inferred	MmzoUp	textfile	0.000150516	49.8456
C	A	-0.0108029	0.00195884	0.347264	331117	rs2499468	exposure	TRUE	3.48884e-08	inferred	MmzoUp	textfile	5.29064e-05	17.519
C	G	0.0135376	0.00211698	0.73213	331117	rs10499014	exposure	TRUE	1.60789e-10	inferred	MmzoUp	textfile	7.18829e-05	23.8032
T	C	-0.0173426	0.00190508	0.398099	331117	rs9320823	exposure	TRUE	8.75919e-20	inferred	MmzoUp	textfile	0.000144137	47.7327
T	G	0.014181	0.00230701	0.795079	331117	rs6927268	exposure	TRUE	7.90032e-10	inferred	MmzoUp	textfile	6.553e-05	21.6994
C	T	0.0256209	0.00422764	0.948387	331117	rs62414900	exposure	TRUE	1.35841e-09	inferred	MmzoUp	textfile	6.42634e-05	21.2799
C	T	-0.0156168	0.00224266	0.777519	331117	rs111743285	exposure	TRUE	3.31882e-12	inferred	MmzoUp	textfile	8.43758e-05	27.9405
C	T	0.0132234	0.0022829	0.786224	331117	rs6925197	exposure	TRUE	6.94003e-09	inferred	MmzoUp	textfile	5.87789e-05	19.4637
T	C	0.0146267	0.00244598	0.822663	331117	rs72995085	exposure	TRUE	2.23283e-09	inferred	MmzoUp	textfile	6.24229e-05	20.6705
T	C	-0.0111427	0.00202113	0.694559	331117	rs4709745	exposure	TRUE	3.5256e-08	inferred	MmzoUp	textfile	5.26802e-05	17.4441
C	T	0.0168241	0.00258415	0.846623	331117	rs56226325	exposure	TRUE	7.49027e-11	inferred	MmzoUp	textfile	7.35096e-05	24.3419
A	G	-0.015286	0.00262476	0.851465	331117	rs73035223	exposure	TRUE	5.75346e-09	inferred	MmzoUp	textfile	5.91035e-05	19.5712
C	T	-0.0150172	0.00271076	0.864337	331117	rs4722398	exposure	TRUE	3.02733e-08	inferred	MmzoUp	textfile	5.28874e-05	17.5127
A	G	0.0157427	0.0022901	0.212829	331117	rs10259620	exposure	TRUE	6.23206e-12	inferred	MmzoUp	textfile	8.30402e-05	27.4981
G	A	0.0115735	0.00192941	0.371671	331117	rs215614	exposure	TRUE	1.9919e-09	inferred	MmzoUp	textfile	6.25612e-05	20.7163
C	T	0.0133503	0.00198033	0.669625	331117	rs4549685	exposure	TRUE	1.56811e-11	inferred	MmzoUp	textfile	7.88589e-05	26.1134
G	A	0.0124028	0.00214437	0.256075	331117	rs6948959	exposure	TRUE	7.29927e-09	inferred	MmzoUp	textfile	5.86092e-05	19.4075
G	T	-0.0131514	0.00189636	0.587806	331117	rs4718964	exposure	TRUE	4.06004e-12	inferred	MmzoUp	textfile	8.38127e-05	27.754
C	T	0.0139264	0.00189131	0.580243	331117	rs58862095	exposure	TRUE	1.79335e-13	inferred	MmzoUp	textfile	9.44747e-05	31.285
A	G	-0.0107456	0.00190078	0.603418	331117	rs6973656	exposure	TRUE	1.57435e-08	inferred	MmzoUp	textfile	5.5264e-05	18.2998
C	T	0.0144201	0.00263209	0.852867	331117	rs17704028	exposure	TRUE	4.28767e-08	inferred	MmzoUp	textfile	5.21865e-05	17.2806
G	A	0.0236879	0.0039045	0.939312	331117	rs10278040	exposure	TRUE	1.30467e-09	inferred	MmzoUp	textfile	6.39729e-05	21.1837
G	A	0.0111783	0.00187476	0.449344	331117	rs1701820	exposure	TRUE	2.48372e-09	inferred	MmzoUp	textfile	6.18359e-05	20.4761
A	G	0.0144028	0.00186199	0.490323	331117	rs972283	exposure	TRUE	1.03269e-14	inferred	MmzoUp	textfile	0.000103681	34.3341
G	A	0.0109725	0.00199535	0.668774	331117	rs6977416	exposure	TRUE	3.81875e-08	inferred	MmzoUp	textfile	5.3339e-05	17.6623
A	G	-0.0149442	0.00239752	0.811487	331117	rs11782341	exposure	TRUE	4.57028e-10	inferred	MmzoUp	textfile	6.83279e-05	22.6259
A	G	-0.0117578	0.00187269	0.543148	331117	rs11786089	exposure	TRUE	3.41719e-10	inferred	MmzoUp	textfile	6.86082e-05	22.7188
C	T	-0.0115801	0.00203777	0.698888	331117	rs59104534	exposure	TRUE	1.3256e-08	inferred	MmzoUp	textfile	5.64404e-05	18.6893
T	C	0.0134343	0.00201836	0.314288	331117	rs10954772	exposure	TRUE	2.81289e-11	inferred	MmzoUp	textfile	7.7791e-05	25.7598
G	T	0.0171708	0.00206542	0.288659	331117	rs12679106	exposure	TRUE	9.29463e-17	inferred	MmzoUp	textfile	0.00012108	40.0964
G	A	-0.0143788	0.00187827	0.43356	331117	rs10100245	exposure	TRUE	1.92798e-14	inferred	MmzoUp	textfile	0.00010155	33.628
C	T	0.0112795	0.00203894	0.702996	331117	rs1486921	exposure	TRUE	3.16526e-08	inferred	MmzoUp	textfile	5.31282e-05	17.5925
A	G	-0.0173632	0.00206612	0.284191	331117	rs4876611	exposure	TRUE	4.32364e-17	inferred	MmzoUp	textfile	0.000122658	40.619
A	G	-0.0118546	0.00202549	0.302541	331117	rs2954033	exposure	TRUE	4.83635e-09	inferred	MmzoUp	textfile	5.93071e-05	19.6386
T	C	0.0209933	0.00187691	0.556891	331117	rs4740627	exposure	TRUE	4.82727e-29	inferred	MmzoUp	textfile	0.000217506	72.0353
C	T	-0.0248644	0.00381925	0.063686	331117	rs1927626	exposure	TRUE	7.50091e-11	inferred	MmzoUp	textfile	7.37312e-05	24.4153
C	T	0.0153953	0.00194705	0.354974	331117	rs10756798	exposure	TRUE	2.63692e-15	inferred	MmzoUp	textfile	0.000108538	35.9423
C	T	-0.0156916	0.00198646	0.676179	331117	rs17770336	exposure	TRUE	2.80523e-15	inferred	MmzoUp	textfile	0.000107828	35.7073
A	G	-0.0140943	0.00187698	0.4568	331117	rs12339822	exposure	TRUE	5.95669e-14	inferred	MmzoUp	textfile	9.85832e-05	32.6456
A	G	-0.0123803	0.00214054	0.743401	331117	rs2398861	exposure	TRUE	7.30633e-09	inferred	MmzoUp	textfile	5.8475e-05	19.3631
C	T	0.0111218	0.00190848	0.392176	331117	rs4503172	exposure	TRUE	5.62404e-09	inferred	MmzoUp	textfile	5.89711e-05	19.5274
C	G	0.0107118	0.00193735	0.63135	331117	rs11790018	exposure	TRUE	3.2188e-08	inferred	MmzoUp	textfile	5.34121e-05	17.6865
G	A	-0.0112809	0.00202312	0.325824	331117	rs7094644	exposure	TRUE	2.46124e-08	inferred	MmzoUp	textfile	5.5908e-05	18.513
A	G	-0.017988	0.00197988	0.668894	331117	rs11012732	exposure	TRUE	1.03319e-19	inferred	MmzoUp	textfile	0.000143324	47.4637
C	T	0.0178942	0.00315686	0.9006	331117	rs113585475	exposure	TRUE	1.44176e-08	inferred	MmzoUp	textfile	5.73288e-05	18.9835
C	T	-0.016798	0.00211532	0.734049	331117	rs10999460	exposure	TRUE	2.00371e-15	inferred	MmzoUp	textfile	0.000110172	36.4837
C	T	-0.0117781	0.00189763	0.592293	331117	rs2002023	exposure	TRUE	5.40943e-10	inferred	MmzoUp	textfile	6.69985e-05	22.1857
G	C	-0.0115263	0.00187202	0.497737	331117	rs10887578	exposure	TRUE	7.40677e-10	inferred	MmzoUp	textfile	6.64264e-05	21.9963
T	C	0.0161613	0.00187993	0.567646	331117	rs57866767	exposure	TRUE	8.20009e-18	inferred	MmzoUp	textfile	0.000128203	42.4555
C	T	0.0129056	0.00187616	0.479563	331117	rs10883026	exposure	TRUE	6.03881e-12	inferred	MmzoUp	textfile	8.31381e-05	27.5306
A	C	0.0111051	0.00203181	0.700027	331117	rs36090025	exposure	TRUE	4.61293e-08	inferred	MmzoUp	textfile	5.17931e-05	17.1504
A	C	0.0144338	0.00223594	0.233734	331117	rs10886022	exposure	TRUE	1.07961e-10	inferred	MmzoUp	textfile	7.46265e-05	24.7118
T	G	0.0104468	0.00188729	0.428274	331117	rs4752183	exposure	TRUE	3.10618e-08	inferred	MmzoUp	textfile	5.34449e-05	17.6974
C	T	-0.010755	0.0018838	0.429574	331117	rs11245344	exposure	TRUE	1.13505e-08	inferred	MmzoUp	textfile	5.66876e-05	18.7712
T	C	0.012733	0.00188751	0.419364	331117	rs2172131	exposure	TRUE	1.52056e-11	inferred	MmzoUp	textfile	7.89563e-05	26.1457
T	C	0.0225144	0.00402486	0.057896	331117	rs1881505	exposure	TRUE	2.22109e-08	inferred	MmzoUp	textfile	5.52966e-05	18.3105
T	C	0.0137824	0.00208966	0.725991	331117	rs11042030	exposure	TRUE	4.2376e-11	inferred	MmzoUp	textfile	7.55746e-05	25.0258
C	T	-0.011868	0.0018616	0.500988	331117	rs4284389	exposure	TRUE	1.82771e-10	inferred	MmzoUp	textfile	7.04244e-05	23.3202
G	A	0.0122742	0.00194845	0.634894	331117	rs10766077	exposure	TRUE	2.98667e-10	inferred	MmzoUp	textfile	6.98452e-05	23.1284
C	T	-0.011958	0.0021283	0.259354	331117	rs11030016	exposure	TRUE	1.92546e-08	inferred	MmzoUp	textfile	5.49352e-05	18.1909
C	G	-0.020321	0.0019915	0.677991	331117	rs61888762	exposure	TRUE	1.90533e-24	inferred	MmzoUp	textfile	0.000180307	59.7131
G	A	-0.0172488	0.00200511	0.683172	331117	rs35060985	exposure	TRUE	7.8052e-18	inferred	MmzoUp	textfile	0.000128796	42.6517
C	A	-0.0234727	0.00189106	0.591943	331117	rs7124681	exposure	TRUE	2.23683e-35	inferred	MmzoUp	textfile	0.000266169	88.1559
C	T	-0.0126056	0.00225547	0.781531	331117	rs1783541	exposure	TRUE	2.2851e-08	inferred	MmzoUp	textfile	5.42617e-05	17.9678
G	A	0.0149054	0.00200819	0.666799	331117	rs479018	exposure	TRUE	1.15099e-13	inferred	MmzoUp	textfile	9.8723e-05	32.6919
A	G	0.0116587	0.00207879	0.721808	331117	rs10830566	exposure	TRUE	2.04198e-08	inferred	MmzoUp	textfile	5.45879e-05	18.0759
C	T	0.01337	0.00210387	0.733407	331117	rs4547132	exposure	TRUE	2.08487e-10	inferred	MmzoUp	textfile	6.99015e-05	23.1471
G	A	-0.0116743	0.00190342	0.603663	331117	rs7925100	exposure	TRUE	8.60592e-10	inferred	MmzoUp	textfile	6.52155e-05	21.5952
A	G	-0.0114446	0.00187181	0.490805	331117	rs7933085	exposure	TRUE	9.70493e-10	inferred	MmzoUp	textfile	6.54673e-05	21.6786
T	G	0.0186581	0.0025034	0.83384	331117	rs73041988	exposure	TRUE	9.11695e-14	inferred	MmzoUp	textfile	9.64659e-05	31.9444
G	C	-0.0127358	0.00226222	0.782093	331117	rs10774018	exposure	TRUE	1.8044e-08	inferred	MmzoUp	textfile	5.52856e-05	18.3069
G	C	0.0219468	0.00314694	0.902756	331117	rs10848835	exposure	TRUE	3.08026e-12	inferred	MmzoUp	textfile	8.45679e-05	28.0041
A	T	0.0574879	0.0105432	0.991805	331117	rs79535757	exposure	TRUE	4.96374e-08	inferred	MmzoUp	textfile	5.37227e-05	17.7894
C	T	-0.0189962	0.00193836	0.631725	331117	rs12367809	exposure	TRUE	1.12429e-22	inferred	MmzoUp	textfile	0.000167905	55.6052
C	T	-0.012171	0.00193993	0.6378	331117	rs4759318	exposure	TRUE	3.52029e-10	inferred	MmzoUp	textfile	6.84409e-05	22.6633
T	C	-0.0146934	0.00187124	0.547297	331117	rs704061	exposure	TRUE	4.08716e-15	inferred	MmzoUp	textfile	0.000106982	35.4272
T	G	-0.0172863	0.0028967	0.881732	331117	rs59066241	exposure	TRUE	2.40793e-09	inferred	MmzoUp	textfile	6.23215e-05	20.6369
A	C	-0.0125795	0.0019357	0.63408	331117	rs2111281	exposure	TRUE	8.10264e-11	inferred	MmzoUp	textfile	7.34323e-05	24.3163
C	T	0.0175211	0.00211902	0.738961	331117	rs3764002	exposure	TRUE	1.35664e-16	inferred	MmzoUp	textfile	0.000118435	39.2202
A	G	0.0348085	0.00482068	0.96114	331117	rs76929617	exposure	TRUE	5.17352e-13	inferred	MmzoUp	textfile	9.05086e-05	29.9715
C	A	-0.016177	0.00211875	0.26259	331117	rs7972728	exposure	TRUE	2.25536e-14	inferred	MmzoUp	textfile	0.000101348	33.5611
G	A	-0.0191054	0.00200266	0.682627	331117	rs7133378	exposure	TRUE	1.42816e-21	inferred	MmzoUp	textfile	0.00015816	52.3773
T	C	-0.0162053	0.00265379	0.856161	331117	rs9551991	exposure	TRUE	1.01856e-09	inferred	MmzoUp	textfile	6.46809e-05	21.4182
G	A	-0.0117383	0.00196894	0.337959	331117	rs1218822	exposure	TRUE	2.49573e-09	inferred	MmzoUp	textfile	6.1658e-05	20.4171
C	T	-0.0133849	0.00212675	0.257612	331117	rs1928496	exposure	TRUE	3.10199e-10	inferred	MmzoUp	textfile	6.85263e-05	22.6916
C	T	0.0110847	0.00187618	0.551219	331117	rs56399737	exposure	TRUE	3.4603e-09	inferred	MmzoUp	textfile	6.07906e-05	20.1299
T	C	-0.0160514	0.00230771	0.793592	331117	rs7982447	exposure	TRUE	3.51181e-12	inferred	MmzoUp	textfile	8.44072e-05	27.9509
G	A	-0.0127196	0.00193484	0.408134	331117	rs1441264	exposure	TRUE	4.89877e-11	inferred	MmzoUp	textfile	7.81633e-05	25.8831
A	C	0.0111762	0.00201309	0.690267	331117	rs12583872	exposure	TRUE	2.82802e-08	inferred	MmzoUp	textfile	5.341e-05	17.6858
A	C	0.0148362	0.00205098	0.710063	331117	rs7139583	exposure	TRUE	4.69966e-13	inferred	MmzoUp	textfile	9.06308e-05	30.0119
T	C	-0.0128139	0.00193011	0.628037	331117	rs525101	exposure	TRUE	3.1593e-11	inferred	MmzoUp	textfile	7.67145e-05	25.4033
C	T	-0.0136103	0.0018875	0.574962	331117	rs9522279	exposure	TRUE	5.56425e-13	inferred	MmzoUp	textfile	9.05383e-05	29.9813
A	C	0.0125561	0.00187337	0.448209	331117	rs2239647	exposure	TRUE	2.05005e-11	inferred	MmzoUp	textfile	7.79821e-05	25.823
G	A	0.0163082	0.00249525	0.832774	331117	rs61975142	exposure	TRUE	6.33136e-11	inferred	MmzoUp	textfile	7.40752e-05	24.5292
A	C	-0.0123142	0.00209693	0.727987	331117	rs217672	exposure	TRUE	4.29298e-09	inferred	MmzoUp	textfile	6.00559e-05	19.8866
T	G	-0.0120472	0.00194722	0.636537	331117	rs12890931	exposure	TRUE	6.13699e-10	inferred	MmzoUp	textfile	6.71562e-05	22.2379
A	G	-0.0102685	0.00186575	0.457527	331117	rs878206	exposure	TRUE	3.71934e-08	inferred	MmzoUp	textfile	5.23406e-05	17.3317
C	T	-0.0198907	0.00228266	0.784664	331117	rs2370982	exposure	TRUE	2.9379e-18	inferred	MmzoUp	textfile	0.0001337	44.2759
C	T	0.0144504	0.00238437	0.810659	331117	rs117068593	exposure	TRUE	1.35725e-09	inferred	MmzoUp	textfile	6.41022e-05	21.2265
G	A	-0.0138061	0.00194084	0.362584	331117	rs6575340	exposure	TRUE	1.13164e-12	inferred	MmzoUp	textfile	8.81056e-05	29.1757
A	G	0.0134756	0.0019726	0.333621	331117	rs3803286	exposure	TRUE	8.40957e-12	inferred	MmzoUp	textfile	8.07423e-05	26.7371
G	A	-0.0119627	0.00209733	0.729277	331117	rs8042404	exposure	TRUE	1.17182e-08	inferred	MmzoUp	textfile	5.65075e-05	18.7115
A	T	-0.0125094	0.00211711	0.738169	331117	rs11852419	exposure	TRUE	3.44786e-09	inferred	MmzoUp	textfile	6.04895e-05	20.0302
G	A	-0.0286098	0.00499744	0.960858	331117	rs117632017	exposure	TRUE	1.035e-08	inferred	MmzoUp	textfile	6.1569e-05	20.3877
C	T	-0.0105712	0.00186701	0.538086	331117	rs28613758	exposure	TRUE	1.4953e-08	inferred	MmzoUp	textfile	5.55509e-05	18.3948
T	C	0.020299	0.00229589	0.793308	331117	rs16951304	exposure	TRUE	9.4483e-19	inferred	MmzoUp	textfile	0.000135128	44.7489
T	G	-0.0134616	0.00187405	0.450098	331117	rs2415142	exposure	TRUE	6.81186e-13	inferred	MmzoUp	textfile	8.97048e-05	29.7053
C	T	0.0125547	0.00210342	0.73134	331117	rs11855853	exposure	TRUE	2.39139e-09	inferred	MmzoUp	textfile	6.19391e-05	20.5102
A	C	0.0204763	0.00207252	0.718039	331117	rs17296856	exposure	TRUE	5.08813e-23	inferred	MmzoUp	textfile	0.000169774	56.2241
C	G	0.016498	0.0021025	0.732769	331117	rs3817428	exposure	TRUE	4.2662e-15	inferred	MmzoUp	textfile	0.000106597	35.2998
G	A	0.0130365	0.0022725	0.781339	331117	rs7498044	exposure	TRUE	9.65768e-09	inferred	MmzoUp	textfile	5.80715e-05	19.2295
A	G	0.0137721	0.00222761	0.772889	331117	rs56803094	exposure	TRUE	6.31121e-10	inferred	MmzoUp	textfile	6.65864e-05	22.0492
G	C	0.0113803	0.00195115	0.644575	331117	rs12926311	exposure	TRUE	5.45665e-09	inferred	MmzoUp	textfile	5.93415e-05	19.65
C	T	-0.0165566	0.00192099	0.384724	331117	rs879620	exposure	TRUE	6.76682e-18	inferred	MmzoUp	textfile	0.000129775	42.9761
T	C	-0.0116064	0.00194094	0.63718	331117	rs2660241	exposure	TRUE	2.23435e-09	inferred	MmzoUp	textfile	6.22843e-05	20.6245
A	G	-0.012178	0.00188443	0.429233	331117	rs12103006	exposure	TRUE	1.03034e-10	inferred	MmzoUp	textfile	7.26664e-05	24.0627
C	G	-0.0235124	0.00189907	0.597868	331117	rs62037365	exposure	TRUE	3.31159e-35	inferred	MmzoUp	textfile	0.000265826	88.0425
A	G	0.0162391	0.00192772	0.623531	331117	rs4889606	exposure	TRUE	3.63866e-17	inferred	MmzoUp	textfile	0.000123806	40.9991
C	T	-0.0395226	0.00189805	0.59764	331117	rs11642015	exposure	TRUE	2.69341e-96	inferred	MmzoUp	textfile	0.000751234	248.932
C	T	0.0157082	0.00266294	0.857769	331117	rs78801969	exposure	TRUE	3.66113e-09	inferred	MmzoUp	textfile	6.02071e-05	19.9367
A	C	0.0169461	0.0019107	0.416338	331117	rs11866219	exposure	TRUE	7.37704e-19	inferred	MmzoUp	textfile	0.000139565	46.2186
C	T	0.0173246	0.00278328	0.866562	331117	rs55637757	exposure	TRUE	4.83013e-10	inferred	MmzoUp	textfile	6.94122e-05	22.985
C	T	0.023527	0.0025796	0.845133	331117	rs4790841	exposure	TRUE	7.48432e-20	inferred	MmzoUp	textfile	0.000144893	47.9832
C	A	-0.011376	0.00202757	0.690862	331117	rs7774	exposure	TRUE	2.0156e-08	inferred	MmzoUp	textfile	5.52781e-05	18.3044
T	G	0.0125968	0.00201061	0.322849	331117	rs9902386	exposure	TRUE	3.72435e-10	inferred	MmzoUp	textfile	6.93802e-05	22.9744
C	T	0.0124024	0.00186566	0.511478	331117	rs2306593	exposure	TRUE	2.97652e-11	inferred	MmzoUp	textfile	7.68692e-05	25.4545
G	A	-0.0180974	0.00220419	0.763469	331117	rs2855818	exposure	TRUE	2.20354e-16	inferred	MmzoUp	textfile	0.000118288	39.1717
C	T	0.0132846	0.00198844	0.672641	331117	rs11079849	exposure	TRUE	2.37454e-11	inferred	MmzoUp	textfile	7.77203e-05	25.7364
A	C	-0.0147373	0.00265212	0.854991	331117	rs62072006	exposure	TRUE	2.74766e-08	inferred	MmzoUp	textfile	5.38545e-05	17.833
A	C	-0.0232969	0.00234944	0.804661	331117	rs80135947	exposure	TRUE	3.54909e-23	inferred	MmzoUp	textfile	0.000170619	56.5043
A	G	0.0128721	0.00199954	0.680511	331117	rs11150745	exposure	TRUE	1.21433e-10	inferred	MmzoUp	textfile	7.20477e-05	23.8578
A	G	-0.0152365	0.00269219	0.859283	331117	rs7238896	exposure	TRUE	1.51798e-08	inferred	MmzoUp	textfile	5.61414e-05	18.5903
G	A	-0.01202	0.00211568	0.737794	331117	rs11659979	exposure	TRUE	1.33606e-08	inferred	MmzoUp	textfile	5.59006e-05	18.5106
A	G	0.0150263	0.00186476	0.502659	331117	rs1788808	exposure	TRUE	7.75311e-16	inferred	MmzoUp	textfile	0.000112892	37.3843
G	A	0.0148542	0.00196406	0.655226	331117	rs2052607	exposure	TRUE	3.93856e-14	inferred	MmzoUp	textfile	9.96906e-05	33.0123
G	T	-0.013184	0.00212967	0.738881	331117	rs8087074	exposure	TRUE	5.9924e-10	inferred	MmzoUp	textfile	6.70714e-05	22.2098
G	T	-0.0229814	0.00219391	0.765072	331117	rs538656	exposure	TRUE	1.12433e-25	inferred	MmzoUp	textfile	0.000189854	62.8755
T	C	0.0262411	0.00337338	0.916585	331117	rs57636386	exposure	TRUE	7.31725e-15	inferred	MmzoUp	textfile	0.000105296	34.8687
G	A	0.0181336	0.0023931	0.808813	331117	rs72976986	exposure	TRUE	3.52408e-14	inferred	MmzoUp	textfile	0.000101696	33.6765
A	C	-0.0190841	0.00197417	0.657309	331117	rs55714539	exposure	TRUE	4.16821e-22	inferred	MmzoUp	textfile	0.000164076	54.337
G	A	0.0150436	0.00213857	0.739815	331117	rs113230003	exposure	TRUE	2.00091e-12	inferred	MmzoUp	textfile	8.71242e-05	28.8507
T	C	0.0128971	0.0019032	0.592921	331117	rs2003476	exposure	TRUE	1.23093e-11	inferred	MmzoUp	textfile	8.02952e-05	26.5891
C	G	-0.0182802	0.00203212	0.696811	331117	rs28483178	exposure	TRUE	2.34881e-19	inferred	MmzoUp	textfile	0.000141195	46.7585
T	C	0.0178118	0.00256392	0.843669	331117	rs429358	exposure	TRUE	3.7288e-12	inferred	MmzoUp	textfile	8.36879e-05	27.7126
T	A	0.0225756	0.00234974	0.80651	331117	rs10423928	exposure	TRUE	7.41867e-22	inferred	MmzoUp	textfile	0.000159066	52.6775
T	C	-0.0107802	0.00191731	0.400994	331117	rs7259070	exposure	TRUE	1.88143e-08	inferred	MmzoUp	textfile	5.58281e-05	18.4865
T	G	-0.0138628	0.00191642	0.567266	331117	rs11474838	exposure	TRUE	4.70023e-13	inferred	MmzoUp	textfile	9.43495e-05	31.2435
T	C	-0.013987	0.0023272	0.800026	331117	rs17265513	exposure	TRUE	1.85264e-09	inferred	MmzoUp	textfile	6.25975e-05	20.7283
C	T	0.0127871	0.00201541	0.689542	331117	rs34417222	exposure	TRUE	2.22911e-10	inferred	MmzoUp	textfile	7.00064e-05	23.1818
T	C	-0.0135525	0.00198516	0.326837	331117	rs1056441	exposure	TRUE	8.67657e-12	inferred	MmzoUp	textfile	8.08203e-05	26.763
A	C	-0.0144098	0.00254958	0.840784	331117	rs79478789	exposure	TRUE	1.58746e-08	inferred	MmzoUp	textfile	5.55926e-05	18.4086
G	A	0.0295385	0.00411564	0.94556	331117	rs76040172	exposure	TRUE	7.11879e-13	inferred	MmzoUp	textfile	8.98285e-05	29.7462
C	T	-0.0127056	0.00231171	0.795619	331117	rs136308	exposure	TRUE	3.88082e-08	inferred	MmzoUp	textfile	5.25008e-05	17.3847
G	A	0.0162016	0.00188801	0.418572	331117	rs4821764	exposure	TRUE	9.37983e-18	inferred	MmzoUp	textfile	0.000127765	42.3103
G	T	-0.0103417	0.0018665	0.541935	331117	rs10854853	exposure	TRUE	3.0128e-08	inferred	MmzoUp	textfile	5.30992e-05	17.5829
Total	261

## Sheet: Table S5_DOCKING_SCORE
				Table S5 Compounds with their docking scores
Variant	Docking Score	ID	Name	CAS	Formula	MolWt	FDA Application	Disease
ligprep_FDA.sdf:251-1	-10.733	T7779	Nelfinavir	159989-64-7	C32H45N3O4S	567.78	20778	Immune system
ligprep_FDA.sdf:251-30	-9.814	T7779	Nelfinavir	159989-64-7	C32H45N3O4S	567.78	20778	Immune system
ligprep_FDA.sdf:252-20	-9.309	T7766	Remdesivir	1809249-37-3	C27H35N6O8P	602.58	214787	Immune system;Infection
ligprep_FDA.sdf:743-1	-9.183	T2485	Baricitinib	1187594-09-7	C16H17N7O2S	371.42	207924	Inflammation
ligprep_FDA.sdf:770-1	-9.183	T2360	Baricitinib phosphate	1187595-84-1	C16H20N7O6PS	469.41	207924	Inflammation
ligprep_FDA.sdf:1316-1	-9.017	T0853	Adenosine	58-61-7	C10H13N5O4	267.24	76404	Cardiovascular system
ligprep_FDA.sdf:252-27	-8.85	T7766	Remdesivir	1809249-37-3	C27H35N6O8P	602.58	214787	Immune system;Infection
ligprep_FDA.sdf:681-1	-8.697	T3043	Ruxolitinib phosphate	1092939-17-7	C17H21N6O4P	404.36	202192	Cardiovascular system
ligprep_FDA.sdf:834-1	-8.697	T1829	Ruxolitinib	941678-49-5	C17H18N6	306.37	202192	Cardiovascular system
ligprep_FDA.sdf:840-1	-8.565	T1790	Fosaprepitant dimeglumine	265121-04-8	C37H56F7N6O16P	1004.83	203939	Others
ligprep_FDA.sdf:958-2	-8.543	T1533	Valganciclovir hydrochloride	175865-59-5	C14H23ClN6O5	390.82	200790	Infection
ligprep_FDA.sdf:186-1	-8.523	T8620	piperacillin	61477-96-1	C23H27N5O7S	517.56	50545	infection
ligprep_FDA.sdf:768-1	-8.379	T2366	Tipiracil hydrochloride	183204-72-0	C9H12Cl2N4O2	279.12	207981	Cancer
ligprep_FDA.sdf:251-34	-8.315	T7779	Nelfinavir	159989-64-7	C32H45N3O4S	567.78	20778	Immune system
ligprep_FDA.sdf:252-6	-8.205	T7766	Remdesivir	1809249-37-3	C27H35N6O8P	602.58	214787	Immune system;Infection
ligprep_FDA.sdf:1295-1	-8.202	T0892	Diphylline	479-18-5	C10H14N4O4	254.25	7794	Respiratory system
ligprep_FDA.sdf:174-2	-8.169	T21066	Norepinephrine bitartrate salt	3414-63-9	C12H17NO9	319.27	211359	Cardiovascular system;nervous system
ligprep_FDA.sdf:251-5	-8.104	T7779	Nelfinavir	159989-64-7	C32H45N3O4S	567.78	20778	Immune system
ligprep_FDA.sdf:252-16	-7.97	T7766	Remdesivir	1809249-37-3	C27H35N6O8P	602.58	214787	Immune system;Infection
ligprep_FDA.sdf:578-1	-7.87	T6156	Ruxolitinib (S enantiomer)	941685-37-6	C17H18N6	306.37	202192	Cardiovascular system
ligprep_FDA.sdf:284-1	-7.851	T5841	Travoprost	157283-68-6	C26H35F3O6	500.55	91340	Others
ligprep_FDA.sdf:1446-1	-7.84	T0449	Menadione	58-27-5	C11H8O2	172.18	2139	Others
ligprep_FDA.sdf:951-2	-7.822	T1543	Naftifine hydrochloride	65473-14-5	C21H22ClN	323.86	206901	Immune system
ligprep_FDA.sdf:1295-2	-7.814	T0892	Diphylline	479-18-5	C10H14N4O4	254.25	7794	Respiratory system
ligprep_FDA.sdf:251-4	-7.774	T7779	Nelfinavir	159989-64-7	C32H45N3O4S	567.78	20778	Immune system
ligprep_FDA.sdf:885-1	-7.729	T1649	Tenofovir	147127-20-6	C9H14N5O4P	287.21	21356	Infection
ligprep_FDA.sdf:174-1	-7.66	T21066	Norepinephrine bitartrate salt	3414-63-9	C12H17NO9	319.27	211359	Cardiovascular system;nervous system
ligprep_FDA.sdf:608-1	-7.632	T4271	Diroximel fumarate	1577222-14-0	C11H13NO6	255.22	211855	Nervous system
ligprep_FDA.sdf:360-1	-7.616	T7043	Cefotetan	69712-56-7	C17H17N7O8S4	575.62	50588	Immune system;Infection
ligprep_FDA.sdf:618-1	-7.61	T4006	Pentostatin	53910-25-1	C11H16N4O4	268.27	203554	Cancer
ligprep_FDA.sdf:940-1	-7.601	T1566	Aripiprazole	129722-12-9	C23H27Cl2N3O2	448.39	21866	Nervous system
ligprep_FDA.sdf:1186-1	-7.6	T1083	Theophylline	58-55-9	C7H8N4O2	180.16	87571	Respiratory system
ligprep_FDA.sdf:251-26	-7.595	T7779	Nelfinavir	159989-64-7	C32H45N3O4S	567.78	20778	Immune system
ligprep_FDA.sdf:968-2	-7.579	T1512	Rizatriptan benzoate	145202-66-0	C22H25N5O2	391.47	77263	Nervous system
ligprep_FDA.sdf:251-19	-7.573	T7779	Nelfinavir	159989-64-7	C32H45N3O4S	567.78	20778	Immune system
ligprep_FDA.sdf:1635-1	-7.555	T0064	Adenine	73-24-5	C5H5N5	135.13	800077	Others
ligprep_FDA.sdf:958-1	-7.552	T1533	Valganciclovir hydrochloride	175865-59-5	C14H23ClN6O5	390.82	200790	Infection
ligprep_FDA.sdf:195-2	-7.55	TQ0084	Lumateperone Tosylate	1187020-80-9	C31H36FN3O4S	565.7	209500	Nervous system
ligprep_FDA.sdf:754-1	-7.542	T2398	Tofacitinib Citrate	540737-29-9	C22H28N6O8	504.49	203214	Inflammation
ligprep_FDA.sdf:544-1	-7.542	T6321	Tofacitinib	477600-75-2	C16H20N6O	312.37	203214	Inflammation
ligprep_FDA.sdf:1201-2	-7.537	T1056	Isoprenaline hydrochloride	51-30-9	C11H18ClNO3	247.72	16813	Cardiovascular system;Respiratory system
ligprep_FDA.sdf:771-1	-7.518	T2346	Enasidenib	1446502-11-9	C19H17F6N7O	473.38	209606	Cancer
ligprep_FDA.sdf:768-2	-7.473	T2366	Tipiracil hydrochloride	183204-72-0	C9H12Cl2N4O2	279.12	207981	Cancer
ligprep_FDA.sdf:1138-1	-7.458	T1165	Ethionamide	536-33-4	C8H10N2S	166.25	13026	Respiratory system
ligprep_FDA.sdf:676-1	-7.418	T3089	6-Thioguanine	154-42-7	C5H5N5S	167.2	12429	Cancer
ligprep_FDA.sdf:1161-2	-7.414	T1120	Dacarbazine	4342-03-04	C6H10N6O	182.18	75259	Cancer
ligprep_FDA.sdf:951-1	-7.403	T1543	Naftifine hydrochloride	65473-14-5	C21H22ClN	323.86	206901	Immune system
ligprep_FDA.sdf:887-1	-7.401	T1646	Famciclovir	104227-87-4	C14H19N5O4	321.33	20363	Infection
ligprep_FDA.sdf:1452-1	-7.374	T0440	Oxcarbazepine	28721-07-5	C15H12N2O2	252.27	21014	Nervous system
ligprep_FDA.sdf:252-8	-7.353	T7766	Remdesivir	1809249-37-3	C27H35N6O8P	602.58	214787	Immune system;Infection
ligprep_FDA.sdf:252-28	-7.353	T7766	Remdesivir	1809249-37-3	C27H35N6O8P	602.58	214787	Immune system;Infection
ligprep_FDA.sdf:1683-1	-7.345	T0134	Imiquimod	99011-02-6	C14H16N4	240.31	22483	Cancer;Infection
ligprep_FDA.sdf:1011-2	-7.343	T1438	Butoconazole nitrate	64872-77-1	C19H18Cl3N3O3S	474.79	19881	Immune system;Infection
ligprep_FDA.sdf:284-4	-7.316	T5841	Travoprost	157283-68-6	C26H35F3O6	500.55	91340	Others
ligprep_FDA.sdf:1246-1	-7.312	T0986	Flucytosine	2022-85-7	C4H4FN3O	129.09	201566	Cancer
ligprep_FDA.sdf:284-8	-7.299	T5841	Travoprost	157283-68-6	C26H35F3O6	500.55	91340	Others
ligprep_FDA.sdf:1256-1	-7.291	T0972	Isoniazid	54-85-3	C6H7N3O	137.14	80126	Infection
ligprep_FDA.sdf:1050-2	-7.289	T1337	Pamidronate Disodium	57248-88-1	C3H9NNa2O7P2	279.03	21113	Cancer
ligprep_FDA.sdf:921-1	-7.284	T1593	Ezetimibe	163222-33-1	C24H21F2NO3	409.43	21445	Metabolism
ligprep_FDA.sdf:621-1	-7.28	T3977	Lifitegrast	1025967-78-5	C29H24Cl2N2O7S	615.48	208073	Inflammation
ligprep_FDA.sdf:100-1	-7.276	T9077	Dopamine	51-61-6	C8H11NO2	153.18	20542	Cardiovascular system
ligprep_FDA.sdf:1200-1	-7.271	T1057	Azilsartan	147403-03-0	C25H20N4O5	456.46	200796	Metabolism
ligprep_FDA.sdf:568-1	-7.266	T6214	Emtricitabine	143491-57-0	C8H10FN3O3S	247.25	21500	Immune system;Infection
ligprep_FDA.sdf:957-2	-7.262	T1534	Darifenacin hydrobromide	133099-07-7	C28H31BrN2O2	505.45	21513	Others
ligprep_FDA.sdf:201-1	-7.216	T8452	Dantrolene	7261-97-4	C14H10N4O5	314.25	205239	Others
ligprep_FDA.sdf:1011-1	-7.205	T1438	Butoconazole nitrate	64872-77-1	C19H18Cl3N3O3S	474.79	19881	Immune system;Infection
ligprep_FDA.sdf:1189-1	-7.205	T1077	Fluvoxamine maleate	61718-82-9	C19H25F3N2O6	434.41	75888	Nervous system
ligprep_FDA.sdf:773-1	-7.189	T2334	Avanafil	330784-47-9	C23H26ClN7O3	483.95	202276	Reproductive system
ligprep_FDA.sdf:211-1	-7.184	T8381	Amodiaquine	86-42-0	C20H22ClN3O	355.86	6441	Immune system;Infection
ligprep_FDA.sdf:1469-1	-7.184	T0381	Amodiaquine dihydrochloride dihydrate	6398-98-7	C20H28Cl3N3O3	464.82	6441	Immune system
ligprep_FDA.sdf:1215-1	-7.165	T1038	Fludarabine	21679-14-1	C10H12FN5O4	285.23	22273	Cancer
ligprep_FDA.sdf:1245-1	-7.159	T0990	Droperidol	548-73-2	C22H22FN3O2	379.43	72123	Nervous system
ligprep_FDA.sdf:1395-1	-7.158	T0692	Allopurinol	315-30-0	C5H4N4O	136.11	18659	Others;Metabolism
ligprep_FDA.sdf:284-10	-7.156	T5841	Travoprost	157283-68-6	C26H35F3O6	500.55	91340	Others
ligprep_FDA.sdf:650-1	-7.152	T3349	Tavaborole	174671-46-6	C7H6BFO2	151.93	204427	Immune system
ligprep_FDA.sdf:6-1	-7.147	T21069	Lumateperone	313368-91-1	C24H28FN3O	393.5	209500	nervous system
ligprep_FDA.sdf:643-1	-7.113	T3495	Tasimelteon	609799-22-6	C15H19NO2	245.32	205677	Nervous system
ligprep_FDA.sdf:31-1	-7.103	T23358	Sitagliptin phosphate	654671-78-0	C16H18F6N5O5P	505.31	209805	Endocrine system
ligprep_FDA.sdf:1529-1	-7.103	T0242	Sitagliptin	486460-32-6	C16H15F6N5O	407.32	21995	Metabolism
ligprep_FDA.sdf:415-1	-7.099	T6928	Pantoprazole	102625-70-7	C16H15F2N3O4S	383.37	77056	Digestive system;Infection
ligprep_FDA.sdf:265-1	-7.092	T7581	voxelotor	1446321-46-5	C19H19N3O3	337.37	213137	Cardiovascular system
ligprep_FDA.sdf:165-19	-7.085	T8709	Nandrolone phenylpropionate	62-90-8	C27H34O3	406.6	11891	Cardiovascular system;Cancer
ligprep_FDA.sdf:1411-1	-7.038	T0625	Theobromine	83-67-0	C7H8N4O2	180.16	75199	Cardiovascular system
ligprep_FDA.sdf:1197-1	-7.034	T1063	Ticarcillin disodium	4697-14-7	C15H14N2Na2O6S2	428.39	50497	Immune system;Infection
ligprep_FDA.sdf:211-2	-7.031	T8381	Amodiaquine	86-42-0	C20H22ClN3O	355.86	6441	Immune system;Infection
ligprep_FDA.sdf:1469-2	-7.031	T0381	Amodiaquine dihydrochloride dihydrate	6398-98-7	C20H28Cl3N3O3	464.82	6441	Immune system
ligprep_FDA.sdf:252-30	-7.02	T7766	Remdesivir	1809249-37-3	C27H35N6O8P	602.58	214787	Immune system;Infection
ligprep_FDA.sdf:163-1	-7.012	T21337	Lurasidone	367514-87-2	C28H36N4O2S	492.68	212244	nervous system
ligprep_FDA.sdf:270-2	-7.012	T7117	Sapropterin dihydrochloride	69056-38-8	C9H17Cl2N5O3	314.17	210027	Others
ligprep_FDA.sdf:315-1	-7.005	T5022	Ceforanide	60925-61-3	C20H21N7O6S2	519.55	50554	Immune system
ligprep_FDA.sdf:58-1	-6.994	T21651	Lansoprazole sodium	226904-00-3	C16H13F3N3NaO2S	391.34	207394	Digestive system
ligprep_FDA.sdf:1227-1	-6.994	T1021	(R)-Lansoprazole	138530-94-6	C16H14F3N3O2S	369.36	77255	Digestive system
ligprep_FDA.sdf:1407-1	-6.994	T0674	Lansoprazole	103577-45-3	C16H14F3N3O2S	369.36	50757	Digestive system;Infection
ligprep_FDA.sdf:797-1	-6.987	T2201	6-Mercaptopurine hydrate	6112-76-1	C5H6N4OS	170.19	205919	Cancer
ligprep_FDA.sdf:1659-1	-6.987	T0010	6-Mercaptopurine	50-44-2	C5H4N4S	152.18	205919	Cancer
ligprep_FDA.sdf:70-1	-6.982	T22442	Trazodone	19794-93-5	C19H22ClN5O	371.86	22411	nervous system
ligprep_FDA.sdf:906-1	-6.982	T1619	Trazodone hydrochloride	25332-39-2	C19H23Cl2N5O	408.33	70942	Nervous system
ligprep_FDA.sdf:1470-1	-6.975	T0380	Bicalutamide	90357-06-5	C18H14F4N2O4S	430.37	76932	Cancer
ligprep_FDA.sdf:605-1	-6.971	T4297	Flibanserin	167933-07-5	C20H21F3N4O	390.41	22526	Nervous system
ligprep_FDA.sdf:1430-1	-6.952	T0477	Zileuton	111406-87-2	C11H12N2O2S	236.29	22052	Respiratory system
ligprep_FDA.sdf:284-14	-6.951	T5841	Travoprost	157283-68-6	C26H35F3O6	500.55	91340	Others
ligprep_FDA.sdf:967-1	-6.923	T1513	Telbivudine	3424-98-4	C10H14N2O5	242.23	22011	Metabolism
ligprep_FDA.sdf:83-3	-6.917	T22305	Dexrazoxane	24584-09-6	C11H16N4O4	268.27	22025	Cardiovascular system
ligprep_FDA.sdf:1453-1	-6.909	T0437	Inosine	58-63-9	C10H12N4O5	268.23	90788	Others
ligprep_FDA.sdf:1400-1	-6.897	T0682	Lamivudine	134678-17-4	C8H11N3O3S	229.26	202032	Immune system;Metabolism;Infection
ligprep_FDA.sdf:1572-1	-6.886	T0175	Amiloride hydrochloride	2016-88-8	C6H9Cl2N7O	266.09	70346	Cardiovascular system
ligprep_FDA.sdf:741-1	-6.882	T2508	Binimetinib	606143-89-9	C17H15BrF2N4O3	441.23	210498	Cancer
ligprep_FDA.sdf:1683-2	-6.881	T0134	Imiquimod	99011-02-6	C14H16N4	240.31	22483	Cancer;Infection
ligprep_FDA.sdf:1466-1	-6.849	T0391	Linezolid	165800-03-3	C16H20FN3O4	337.35	78061	Immune system;Infection
ligprep_FDA.sdf:1637-1	-6.837	T0062	Folic acid	59-30-3	C19H19N7O6	441.4	40625	Nervous system
ligprep_FDA.sdf:677-1	-6.831	T3085	Piperacetazine	3819-00-9	C24H30N2O2S	410.57	13615	Nervous system
ligprep_FDA.sdf:889-1	-6.812	T1643	Penciclovir	39809-25-1	C10H15N5O3	253.26	20629	Infection
ligprep_FDA.sdf:23-1	-6.804	T22337	Ganciclovir sodium	107910-75-8	C9H13N5NaO4	278.22	209347	infection
ligprep_FDA.sdf:1396-1	-6.804	T0688	Ganciclovir	82410-32-0	C9H13N5O4	255.23	90658	Immune system
ligprep_FDA.sdf:515-1	-6.801	T6443	Chloroprocaine hydrochloride	3858-89-7	C13H20Cl2N2O2	307.22	40273	Nervous system
ligprep_FDA.sdf:259-4	-6.793	T7593	Levomefolate calcium	151533-22-1	C20H23CaN7O6	497.52	203594	Cardiovascular system
ligprep_FDA.sdf:1322-1	-6.789	T0840	Methimazole	60-56-0	C4H6N2S	114.17	40350	Endocrine system
ligprep_FDA.sdf:1161-1	-6.783	T1120	Dacarbazine	4342-03-04	C6H10N6O	182.18	75259	Cancer
ligprep_FDA.sdf:573-1	-6.758	T6198	Dolutegravir	1051375-16-6	C20H19F2N3O5	419.38	204790	Immune system;Infection
ligprep_FDA.sdf:1163-2	-6.754	T1118	Cefprozil monohydrate	121123-17-9	C18H21N3O6S	407.44	65428	Immune system
ligprep_FDA.sdf:1132-2	-6.736	T1181	Gefitinib	184475-35-2	C22H24ClFN4O3	446.91	206995	Cancer
ligprep_FDA.sdf:671-1	-6.73	T3114	Povidone iodine	25655-41-8	C6H9I2NO	364.95	19522	Infection
ligprep_FDA.sdf:259-2	-6.729	T7593	Levomefolate calcium	151533-22-1	C20H23CaN7O6	497.52	203594	Cardiovascular system
ligprep_FDA.sdf:606-1	-6.724	T4285	Crisaborole	906673-24-3	C14H10BNO3	251.05	207695	Immune system
ligprep_FDA.sdf:482-4	-6.722	T6539	Ibandronate sodium monohydrate	138926-19-9	C9H25NNaO8P2	360.23	21455	Cancer
ligprep_FDA.sdf:917-4	-6.722	T1599L	Ibandronate sodium	138844-81-2	C9H22NNaO7P2	341.21	21455	Cancer
ligprep_FDA.sdf:1005-1	-6.715	T1454	Acyclovir	59277-89-3	C8H11N5O3	225.21	22436	Immune system;Infection
ligprep_FDA.sdf:1653-1	-6.713	T0025	Haloperidol	52-86-8	C21H23ClFNO2	375.87	74536	Nervous system
ligprep_FDA.sdf:171-1	-6.712	T5036	cangrelor tetrasodium	163706-36-3	C17H21Cl2F3N5Na4O12P3S2	864.29	204958	Cardiovascular system
ligprep_FDA.sdf:1699-1	-6.703	T0424	Bismuth Subsalicylate	14882-18-9	C7H5BiO4	362.09	50719	Immune system
ligprep_FDA.sdf:185-1	-6.699	T8581	Flecainide hydrochloride	57415-44-8	C17H21ClF6N2O3	450.8	75442	Cardiovascular system
ligprep_FDA.sdf:272-1	-6.699	T7219	Flecainide acetate	54143-56-5	C19H24F6N2O5	474.39	79164	Cardiovascular system
ligprep_FDA.sdf:83-4	-6.678	T22305	Dexrazoxane	24584-09-6	C11H16N4O4	268.27	22025	Cardiovascular system
ligprep_FDA.sdf:748-1	-6.674	T2409	Tenofovir alafenamide	379270-37-8	C21H29N6O5P	476.47	208215	Immune system
ligprep_FDA.sdf:284-19	-6.671	T5841	Travoprost	157283-68-6	C26H35F3O6	500.55	91340	Others
ligprep_FDA.sdf:80-2	-6.666	T9234	Tocainide hydrochloride	71395-14-7	C11H17ClN2O	228.72	18257	Cardiovascular system
ligprep_FDA.sdf:95-2	-6.666	T13177L	Tocainide	41708-72-9	C11H16N2O	192.13	18257	Cardiovascular system
ligprep_FDA.sdf:598-1	-6.661	T4462	Roflumilast N-oxide	292135-78-5	C17H14Cl2F2N2O4	419.21	208257	Respiratory system
ligprep_FDA.sdf:1540-1	-6.656	T0216	Eletriptan hydrobromide	177834-92-3	C22H27BrN2O2S	463.43	21016	Nervous system
ligprep_FDA.sdf:1445-2	-6.653	T0450	Fluoxetine	54910-89-3	C17H18F3NO	309.33	21520	Others
ligprep_FDA.sdf:628-1	-6.65	T3663	Eliglustat	491833-29-5	C23H36N2O4	404.54	205494	Chromosomal disease
ligprep_FDA.sdf:140-1	-6.65	T11176	Eliglustat hemitartrate	928659-70-5	C50H78N4O14	959.17	205494	Metabolism
ligprep_FDA.sdf:1470-2	-6.648	T0380	Bicalutamide	90357-06-5	C18H14F4N2O4S	430.37	76932	Cancer
ligprep_FDA.sdf:1201-1	-6.644	T1056	Isoprenaline hydrochloride	51-30-9	C11H18ClNO3	247.72	16813	Cardiovascular system;Respiratory system
ligprep_FDA.sdf:900-3	-6.638	T1627	Famotidine	76824-35-6	C8H15N7O2S3	337.45	19462	Immune system;Digestive system
ligprep_FDA.sdf:777-1	-6.638	T2329	Dolutegravir sodium	1051375-19-9	C20H18F2N3NaO5	441.36	204790	Immune system;Infection
ligprep_FDA.sdf:153-2	-6.632	T21454	Nicardipine	55985-32-5	C26H29N3O6	479.53	90671	Cardiovascular system
ligprep_FDA.sdf:1117-1	-6.632	T1215	Nicardipine hydrochloride	54527-84-3	C26H30ClN3O6	515.99	22276	Cardiovascular system
ligprep_FDA.sdf:1294-1	-6.631	T0893	Tinidazole	19387-91-8	C8H13N3O4S	247.27	201172	Immune system;Infection
ligprep_FDA.sdf:971-1	-6.628	T1509	Cyclobenzaprine hydrochloride	6202-23-9	C20H22ClN	311.86	21777	Nervous system
ligprep_FDA.sdf:58-2	-6.617	T21651	Lansoprazole sodium	226904-00-3	C16H13F3N3NaO2S	391.34	207394	Digestive system
ligprep_FDA.sdf:1407-2	-6.617	T0674	Lansoprazole	103577-45-3	C16H14F3N3O2S	369.36	50757	Digestive system;Infection
ligprep_FDA.sdf:885-2	-6.616	T1649	Tenofovir	147127-20-6	C9H14N5O4P	287.21	21356	Infection
ligprep_FDA.sdf:1674-2	-6.615	T1065	Baclofen	1134-47-0	C10H12ClNO2	213.66	72234	Others
ligprep_FDA.sdf:80-1	-6.602	T9234	Tocainide hydrochloride	71395-14-7	C11H17ClN2O	228.72	18257	Cardiovascular system
ligprep_FDA.sdf:95-1	-6.602	T13177L	Tocainide	41708-72-9	C11H16N2O	192.13	18257	Cardiovascular system
ligprep_FDA.sdf:198-4	-6.598	T4405	Ceftibuten dihydrate	118081-34-8	C15H18N4O8S2	446.46	50686	Respiratory system;Inflammation
ligprep_FDA.sdf:1276-1	-6.592	T0934	Nicotinamide	98-92-0	C6H6N2O	122.12	8378	Endocrine system;Infection
ligprep_FDA.sdf:1037-1	-6.592	T1398	Tadalafil	171596-29-5	C22H19N3O4	389.4	21368	Respiratory system;Reproductive system
ligprep_FDA.sdf:581-2	-6.586	T6120	Pralatrexate	146464-95-1	C23H23N7O5	477.47	22468	Cancer
ligprep_FDA.sdf:514-2	-6.585	T6447	Clindamycin	18323-44-9	C18H33ClN2O5S	424.98	91225	Inflammation;Immune system;Infection
ligprep_FDA.sdf:1360-1	-6.582	T0765	Fomepizole	7554-65-6	C4H6N2	82.1	20696	Others
ligprep_FDA.sdf:183-1	-6.58	T8630	Baclofen hydrochloride	28311-31-1	C10H13Cl2NO2	250.12	71260	Nervous system
ligprep_FDA.sdf:541-1	-6.58	T6355	(R)-baclofen	69308-37-8	C10H12ClNO2	213.66	71260	Digestive system
ligprep_FDA.sdf:1674-1	-6.58	T1065	Baclofen	1134-47-0	C10H12ClNO2	213.66	72234	Others
ligprep_FDA.sdf:1568-1	-6.58	T0179	Ticagrelor	274693-27-5	C23H28F2N6O4S	522.57	22433	Cardiovascular system
ligprep_FDA.sdf:272-2	-6.58	T7219	Flecainide acetate	54143-56-5	C19H24F6N2O5	474.39	79164	Cardiovascular system
ligprep_FDA.sdf:738-1	-6.564	T2523	Rufinamide	106308-44-5	C10H8F2N4O	238.19	204988	Nervous system
ligprep_FDA.sdf:1068-1	-6.563	T1309	Propylthiouracil	51-52-5	C7H10N2OS	170.24	6188	Endocrine system
ligprep_FDA.sdf:900-4	-6.559	T1627	Famotidine	76824-35-6	C8H15N7O2S3	337.45	19462	Immune system;Digestive system
ligprep_FDA.sdf:853-1	-6.538	T1736	Apixaban	503612-47-3	C25H25N5O4	459.5	202155	Cardiovascular system
ligprep_FDA.sdf:1050-1	-6.537	T1337	Pamidronate Disodium	57248-88-1	C3H9NNa2O7P2	279.03	21113	Cancer
ligprep_FDA.sdf:900-1	-6.532	T1627	Famotidine	76824-35-6	C8H15N7O2S3	337.45	19462	Immune system;Digestive system
ligprep_FDA.sdf:252-29	-6.522	T7766	Remdesivir	1809249-37-3	C27H35N6O8P	602.58	214787	Immune system;Infection
ligprep_FDA.sdf:1632-1	-6.521	T0070	Pentoxifylline	6493-05-06	C13H18N4O3	278.31	74425	Immune system
ligprep_FDA.sdf:82-1	-6.519	T12004	Meropenem trihydrate	119478-56-7	C17H31N3O8S	437.51	209776	infection
ligprep_FDA.sdf:195-1	-6.519	TQ0084	Lumateperone Tosylate	1187020-80-9	C31H36FN3O4S	565.7	209500	Nervous system
ligprep_FDA.sdf:1234-2	-6.514	T1008	Cephalexin	15686-71-2	C16H17N3O4S	347.39	62702	Immune system
ligprep_FDA.sdf:884-1	-6.513	T1650	Chlorzoxazone	95-25-0	C7H4ClNO2	169.57	81008	Metabolism
ligprep_FDA.sdf:1105-1	-6.511	T1237	Azathioprine	446-86-6	C9H7N7O2S	277.26	74419	Immune system
ligprep_FDA.sdf:1134-1	-6.496	T1178	Temozolomide	85622-93-1	C6H6N6O2	194.15	78879	Cancer
ligprep_FDA.sdf:1065-1	-6.494	T1313	Nitrofurantoin	67-20-9	C8H6N4O5	238.16	76648	Immune system;Infection
ligprep_FDA.sdf:22-1	-6.492	T20626	Esomeprazole	119141-88-7	C17H19N3O3S	345.42	207920	Digestive system
ligprep_FDA.sdf:514-1	-6.49	T6447	Clindamycin	18323-44-9	C18H33ClN2O5S	424.98	91225	Inflammation;Immune system;Infection
ligprep_FDA.sdf:284-15	-6.488	T5841	Travoprost	157283-68-6	C26H35F3O6	500.55	91340	Others
ligprep_FDA.sdf:1244-1	-6.481	T0991	Desipramine hydrochloride	58-28-6	C18H23ClN2	302.84	71588	Nervous system
ligprep_FDA.sdf:1248-2	-6.471	T0984	5-Fluorouracil	51-21-8	C4H3FN2O2	130.08	40278	Cancer
ligprep_FDA.sdf:1336-3	-6.451	T0811	Amisulpride	71675-85-9	C17H27N3O4S	369.49	209510	Others
ligprep_FDA.sdf:790-2	-6.449	T2226	Pergolide mesylate	66104-23-2	C20H30N2O3S2	410.59	76061	Nervous system
ligprep_FDA.sdf:900-2	-6.447	T1627	Famotidine	76824-35-6	C8H15N7O2S3	337.45	19462	Immune system;Digestive system
ligprep_FDA.sdf:470-1	-6.443	T6588	Mitoxantrone	65271-80-9	C22H28N4O6	444.48	201014	Cancer;Nervous system
ligprep_FDA.sdf:1580-1	-6.443	T0158	Mitoxantrone dihydrochloride	70476-82-3	C22H30Cl2N4O6	517.4	76611	Cancer;Nervous system
ligprep_FDA.sdf:1637-2	-6.438	T0062	Folic acid	59-30-3	C19H19N7O6	441.4	40625	Nervous system
ligprep_FDA.sdf:1560-1	-6.43	T0189L	Pemetrexed disodium	150399-23-8	C20H19N5Na2O6	471.37	21462	Cancer
ligprep_FDA.sdf:1688-1	-6.43	T0189	Pemetrexed	137281-23-3	C20H21N5O6	427.41	203485	Cancer
ligprep_FDA.sdf:565-1	-6.422	T6218	Selumetinib	606143-52-6	C17H15BrClFN4O3	457.68	213756	Cancer;Chromosomal disease
ligprep_FDA.sdf:1402-1	-6.418	T0680	Lamotrigine	84057-84-1	C9H7Cl2N5	256.09	76388	Nervous system
ligprep_FDA.sdf:620-2	-6.412	T3979	Emedastine	87233-61-2	C17H26N4O	302.42	20706	Respiratory system
ligprep_FDA.sdf:1209-1	-6.407	T1046	Mexiletine hydrochloride	5370-01-04	C11H18ClNO	215.72	74377	Nervous system
ligprep_FDA.sdf:1097-1	-6.393	T1255	Tobramycin	32986-56-4	C18H37N5O9	467.51	50804	Immune system;Infection
ligprep_FDA.sdf:1391-1	-6.384	T0706	Lisinopril dihydrate	83915-83-7	C21H35N3O7	441.52	75743	Nervous system
ligprep_FDA.sdf:119-1	-6.384	T21418	Lisinopril	76547-98-3	C21H31N3O5	405.49	208401	Cardiovascular system
ligprep_FDA.sdf:456-1	-6.383	T6651	Safinamide mesylate	202825-46-5	C18H23FN2O5S	398.45	207145	Others
ligprep_FDA.sdf:1423-1	-6.382	T0489	Flutamide	13311-84-7	C11H11F3N2O3	276.21	75298	Cancer
ligprep_FDA.sdf:83-2	-6.382	T22305	Dexrazoxane	24584-09-6	C11H16N4O4	268.27	22025	Cardiovascular system
ligprep_FDA.sdf:1570-1	-6.379	T0177	Homatropine Bromide	51-56-9	C16H22BrNO3	356.26	71295	Nervous system
ligprep_FDA.sdf:883-2	-6.375	T1651	Rabeprazole sodium	117976-90-6	C18H20N3NaO3S	381.42	204736	Digestive system;Infection
ligprep_FDA.sdf:1209-2	-6.35	T1046	Mexiletine hydrochloride	5370-01-04	C11H18ClNO	215.72	74377	Nervous system
ligprep_FDA.sdf:1553-1	-6.347	T0203	Sumatriptan succinate	103628-48-4	C18H27N3O6S	413.49	202278	Nervous system
ligprep_FDA.sdf:580-1	-6.344	T6121	Tepotinib	1100598-32-0	C29H28N6O2	492.57	214096	Cancer
ligprep_FDA.sdf:256-2	-6.341	T7584	zanubrutinib	1691249-45-2	C27H29N5O3	471.55	213217	Cancer
ligprep_FDA.sdf:1319-1	-6.341	T0848	L-DOPA	59-92-7	C9H11NO4	197.19	16948	Nervous system
ligprep_FDA.sdf:1598-1	-6.338	T0125	Epirubicin hydrochloride	56390-09-1	C27H30ClNO11	579.98	50807	Cancer
ligprep_FDA.sdf:1526-1	-6.335	T0251	Gemcitabine	95058-81-4	C9H11F2N3O4	263.2	20509	Cancer
ligprep_FDA.sdf:983-4	-6.326	T1492	Gemifloxacin mesylate	210353-53-0	C19H24FN5O7S	485.49	90466	Respiratory system
ligprep_FDA.sdf:460-1	-6.315	T6633	Ranolazine	95635-55-5	C24H33N3O4	427.54	209081	Cardiovascular system
ligprep_FDA.sdf:1550-1	-6.315	T0207	Ranolazine dihydrochloride	95635-56-6	C24H35Cl2N3O4	500.46	201046	Cardiovascular system
ligprep_FDA.sdf:642-4	-6.314	T3500	Flurbiprofen Axetil	91503-79-6	C19H19FO4	330.36	74358	Nervous system
ligprep_FDA.sdf:153-3	-6.309	T21454	Nicardipine	55985-32-5	C26H29N3O6	479.53	90671	Cardiovascular system
ligprep_FDA.sdf:1117-4	-6.309	T1215	Nicardipine hydrochloride	54527-84-3	C26H30ClN3O6	515.99	22276	Cardiovascular system
ligprep_FDA.sdf:159-1	-6.306	T12441	Phenelzine sulfate	156-51-4	C8H14N2O4S	234.27	200181	nervous system
ligprep_FDA.sdf:1259-1	-6.303	T0965	Histamine	51-45-6	C5H9N3	111.15	734	Immune system;Respiratory system
ligprep_FDA.sdf:846-1	-6.302	T1782	Canagliflozin	842133-18-0	C24H25FO5S	444.52	204042	Metabolism
ligprep_FDA.sdf:245-1	-6.299	T7940	Milnacipran ((1S-cis) hydrochloride)	175131-60-9	C15H23ClN2O	282.81	205071	Cancer
ligprep_FDA.sdf:698-2	-6.299	T2594	Dextromilnacipran	96847-55-1	C15H22N2O	246.34	204168	Nervous system
ligprep_FDA.sdf:233-1	-6.292	T8258	Chloramphenicol succinate sodium	982-57-0	C15H15Cl2N2NaO8	445.2	50155	infection
ligprep_FDA.sdf:1123-1	-6.292	T1205	Chloramphenicol	56-75-7	C11H12Cl2N2O5	323.13	60133	Immune system
ligprep_FDA.sdf:843-1	-6.289	T1787	Levobupivacaine	27262-47-1	C18H28N2O	288.43	20997	Nervous system
ligprep_FDA.sdf:1430-2	-6.284	T0477	Zileuton	111406-87-2	C11H12N2O2S	236.29	22052	Respiratory system
ligprep_FDA.sdf:284-25	-6.275	T5841	Travoprost	157283-68-6	C26H35F3O6	500.55	91340	Others
ligprep_FDA.sdf:105-2	-6.256	T6956L	Protirelin Acetate(24305-27-9 free base)	T6956L	C18H26N6O6	422.44	18087	Others
ligprep_FDA.sdf:659-1	-6.254	T3258	Ponesimod	854107-55-4	C23H25ClN2O4S	460.97	213498	Nervous system
ligprep_FDA.sdf:883-1	-6.253	T1651	Rabeprazole sodium	117976-90-6	C18H20N3NaO3S	381.42	204736	Digestive system;Infection
ligprep_FDA.sdf:683-1	-6.251	T3015	Olaparib	763113-22-0	C24H23FN4O3	434.46	206162	Cancer
ligprep_FDA.sdf:980-1	-6.25	T1498	Indapamide	26807-65-8	C16H16ClN3O3S	365.84	74299	Cardiovascular system
ligprep_FDA.sdf:212-1	-6.235	T8382	Cariprazine hydrochloride	1083076-69-0	C21H33Cl3N4O	463.87	204370	Nervous system
ligprep_FDA.sdf:349-1	-6.235	T4577	Cariprazine	839712-12-8	C21H32Cl2N4O	427.41	204370	Nervous system
ligprep_FDA.sdf:252-4	-6.231	T7766	Remdesivir	1809249-37-3	C27H35N6O8P	602.58	214787	Immune system;Infection
ligprep_FDA.sdf:1013-1	-6.229	T1435	Praziquantel	55268-74-1	C19H24N2O2	312.42	18714	Immune system
ligprep_FDA.sdf:6-2	-6.223	T21069	Lumateperone	313368-91-1	C24H28FN3O	393.5	209500	nervous system
ligprep_FDA.sdf:482-1	-6.223	T6539	Ibandronate sodium monohydrate	138926-19-9	C9H25NNaO8P2	360.23	21455	Cancer
ligprep_FDA.sdf:917-2	-6.223	T1599L	Ibandronate sodium	138844-81-2	C9H22NNaO7P2	341.21	21455	Cancer
ligprep_FDA.sdf:236-1	-6.222	T8135	Minoxidil sulfate	83701-22-8	C9H15N5O4S	289.31	74743	Others
ligprep_FDA.sdf:355-1	-6.218	T4615	Balsalazide sodium hydrate	150399-21-6	C17H17N3Na2O8	437.31	206336	Inflammation;Digestive system
ligprep_FDA.sdf:1211-2	-6.211	T1042	Granisetron hydrochloride	107007-99-8	C18H25ClN4O	348.87	77177	Others
ligprep_FDA.sdf:176-2	-6.21	T22314	Doripenem	148016-81-3	C15H24N4O6S2	420.5	22106	infection;Inflammation
ligprep_FDA.sdf:1018-1	-6.21	T1428	Trifluridine	70-00-8	C10H11F3N2O5	296.2	74311	Cancer
ligprep_FDA.sdf:983-2	-6.209	T1492	Gemifloxacin mesylate	210353-53-0	C19H24FN5O7S	485.49	90466	Respiratory system
ligprep_FDA.sdf:1178-1	-6.207	T1092	Zolmitriptan	139264-17-8	C16H21N3O2	287.36	90861	Nervous system
ligprep_FDA.sdf:1354-2	-6.2	T0782	Benzthiazide	91-33-8	C15H14ClN3O4S3	431.94	12128	Cardiovascular system
ligprep_FDA.sdf:415-2	-6.198	T6928	Pantoprazole	102625-70-7	C16H15F2N3O4S	383.37	77056	Digestive system;Infection
ligprep_FDA.sdf:712-1	-6.195	T2562	Eltrombopag	496775-61-2	C25H22N4O4	442.47	206788	Cardiovascular system
ligprep_FDA.sdf:803-1	-6.189	T2148	Carbidopa monohydrate	38821-49-7	C10H16N2O5	244.24	17830	Nervous system
ligprep_FDA.sdf:736-1	-6.18	T2525	Alosetron hydrochloride	122852-69-1	C17H19ClN4O	330.81	21107	Nervous system
ligprep_FDA.sdf:1479-2	-6.18	T0366	Cefadroxil	50370-12-2	C16H17N3O5S	363.39	62291	Immune system
ligprep_FDA.sdf:431-1	-6.179	T6825	Eltrombopag Olamine	496775-62-3	C29H36N6O6	564.63	22291	Others
ligprep_FDA.sdf:284-3	-6.179	T5841	Travoprost	157283-68-6	C26H35F3O6	500.55	91340	Others
ligprep_FDA.sdf:390-1	-6.177	T6645	Ropivacaine hydrochloride monohydrate	132112-35-7	C17H29ClN2O2	328.88	90194	Others
ligprep_FDA.sdf:1467-1	-6.177	T0386L	Ropivacaine	84057-95-4	C17H26N2O	274.4	78601	Others
ligprep_FDA.sdf:241-1	-6.176	T8122	Mafenide Acetate	13009-99-9	C9H14N2O4S	246.29	206716	Infection
ligprep_FDA.sdf:1223-1	-6.176	T1026	Mafenide hydrochloride	138-37-4	C7H11ClN2O2S	222.69	201511	Immune system;Infection
ligprep_FDA.sdf:1211-1	-6.172	T1042	Granisetron hydrochloride	107007-99-8	C18H25ClN4O	348.87	77177	Others
ligprep_FDA.sdf:165-7	-6.171	T8709	Nandrolone phenylpropionate	62-90-8	C27H34O3	406.6	11891	Cardiovascular system;Cancer
ligprep_FDA.sdf:397-1	-6.169	T7503	Upadacitinib	1310726-60-3	C17H19F3N6O	380.37	211675	Inflammation
ligprep_FDA.sdf:1146-1	-6.169	T1152	Albendazole	54965-21-8	C12H15N3O2S	265.33	20666	Immune system;Infection
ligprep_FDA.sdf:405-1	-6.161	T6968	Riociguat	625115-55-1	C20H19FN8O2	422.42	204819	Respiratory system
ligprep_FDA.sdf:198-3	-6.159	T4405	Ceftibuten dihydrate	118081-34-8	C15H18N4O8S2	446.46	50686	Respiratory system;Inflammation
ligprep_FDA.sdf:284-29	-6.158	T5841	Travoprost	157283-68-6	C26H35F3O6	500.55	91340	Others
ligprep_FDA.sdf:749-1	-6.156	T2407	Tiagabine	115103-54-3	C20H25NO2S2	375.55	77555	Nervous system
ligprep_FDA.sdf:1443-1	-6.156	T0451	Minoxidil	38304-91-5	C9H15N5O	209.25	21812	Others
ligprep_FDA.sdf:184-2	-6.155	T8599	Betazole dihydrochloride	138-92-1	C5H11Cl2N3	184.07	9344	Others
ligprep_FDA.sdf:1027-1	-6.141	T1411	Terbinafine hydrochloride	78628-80-5	C21H26ClN	327.89	76377	Infection
ligprep_FDA.sdf:1248-1	-6.137	T0984	5-Fluorouracil	51-21-8	C4H3FN2O2	130.08	40278	Cancer
ligprep_FDA.sdf:416-1	-6.132	T6923	Ozanimod	1306760-87-1	C23H24N4O3	404.46	209899	Nervous system
ligprep_FDA.sdf:284-12	-6.128	T5841	Travoprost	157283-68-6	C26H35F3O6	500.55	91340	Others
ligprep_FDA.sdf:972-2	-6.124	T1508	Decitabine	2353-33-5	C8H12N4O4	228.21	21790	Cancer
ligprep_FDA.sdf:586-1	-6.116	T6098	Cabotegravir	1051375-10-0	C19H17F2N3O5	405.35	212888	Immune system
ligprep_FDA.sdf:1067-1	-6.113	T1310	2-Thiouracil	141-90-2	C4H4N2OS	128.16	85201	Endocrine system
ligprep_FDA.sdf:729-1	-6.113	T2533	Alcaftadine	147084-10-4	C19H21N3O	307.39	22134	Immune system
ligprep_FDA.sdf:466-1	-6.11	T6615	Ondansetron	99614-02-5	C18H19N3O	293.36	76960	Others
ligprep_FDA.sdf:165-17	-6.108	T8709	Nandrolone phenylpropionate	62-90-8	C27H34O3	406.6	11891	Cardiovascular system;Cancer
ligprep_FDA.sdf:10-2	-6.108	T12478L	Pinacidil	60560-33-0	C13H19N5	245.32	19456	Cardiovascular system
ligprep_FDA.sdf:888-2	-6.107	T1645	Ramipril	87333-19-5	C23H32N2O5	416.51	76549	Metabolism
ligprep_FDA.sdf:335-1	-6.105	T5038	Cephapirin Sodium	24356-60-3	C17H16N3O6S2.Na	445.45	62720	Immune system
ligprep_FDA.sdf:1347-1	-6.104	T0793	Kanamycin sulfate	25389-94-0	C18H38N4O15S	582.58	62324	Immune system;Infection
ligprep_FDA.sdf:252-5	-6.104	T7766	Remdesivir	1809249-37-3	C27H35N6O8P	602.58	214787	Immune system;Infection
ligprep_FDA.sdf:200-1	-6.104	T7061	Duloxetine	116539-59-4	C18H19NOS	297.42	211310	Nervous system
ligprep_FDA.sdf:996-1	-6.104	T1471	Duloxetine hydrochloride	136434-34-9	C18H20ClNOS	333.88	90694	Nervous system
ligprep_FDA.sdf:1570-4	-6.103	T0177	Homatropine Bromide	51-56-9	C16H22BrNO3	356.26	71295	Nervous system
ligprep_FDA.sdf:153-4	-6.102	T21454	Nicardipine	55985-32-5	C26H29N3O6	479.53	90671	Cardiovascular system
ligprep_FDA.sdf:1117-3	-6.102	T1215	Nicardipine hydrochloride	54527-84-3	C26H30ClN3O6	515.99	22276	Cardiovascular system
ligprep_FDA.sdf:1393-1	-6.094	T0702	Gabapentin	60142-96-3	C9H17NO2	171.24	75350	Nervous system
ligprep_FDA.sdf:366-1	-6.086	T4553	Procaine penicillin G	54-35-3	C29H38N4O6S	570.7	60286	Respiratory system
ligprep_FDA.sdf:1263-1	-6.086	T0958	Penicillin G sodium salt	69-57-8	C16H17N2NaO4S	356.37	61046	Immune system
ligprep_FDA.sdf:968-1	-6.084	T1512	Rizatriptan benzoate	145202-66-0	C22H25N5O2	391.47	77263	Nervous system
ligprep_FDA.sdf:1604-1	-6.079	T0110	Zalcitabine	7481-89-2	C9H13N3O3	211.22	20199	Immune system
ligprep_FDA.sdf:1055-1	-6.071	T1331	Riboflavin phosphate sodium	130-40-5	C17H20N4NaO9P	478.33	6071	Others
ligprep_FDA.sdf:1672-2	-6.069	T1005	Amoxicillin	26787-78-0	C16H19N3O5S	365.4	61926	Immune system;Infection
ligprep_FDA.sdf:460-2	-6.069	T6633	Ranolazine	95635-55-5	C24H33N3O4	427.54	209081	Cardiovascular system
ligprep_FDA.sdf:1550-2	-6.069	T0207	Ranolazine dihydrochloride	95635-56-6	C24H35Cl2N3O4	500.46	201046	Cardiovascular system
ligprep_FDA.sdf:300-1	-6.061	T5186	Oseltamivir acid	187227-45-8	C14H24N2O4	284.35	202595	Infection
ligprep_FDA.sdf:1047-1	-6.048	T1364	7-Aminodeacetoxycephalosporanic acid	22252-43-3	C8H10N2O3S	214.24	90836	Immune system;Infection
ligprep_FDA.sdf:90-1	-6.047	T15588	Iobenguane sulfate	87862-25-7	C8H10IN3.1/2H2O4S	324.13	209607	Others
ligprep_FDA.sdf:1633-1	-6.047	T0068	Fluphenazine dihydrochloride	146-56-5	C22H28Cl2F3N3OS	510.44	40146	Nervous system
ligprep_FDA.sdf:157-1	-6.04	T16807	Rucaparib monocamsylate	1859053-21-6	C29H34FN3O5S	555.66	209115	Reproductive system;cancer
ligprep_FDA.sdf:818-1	-6.039	T2076	Pimavanserin	706779-91-1	C25H34FN3O2	427.55	207318	Nervous system
ligprep_FDA.sdf:982-2	-6.036	T1495	Cefaclor monohydrate	70356-03-5	C15H16ClN3O5S	385.82	62205	Immune system
ligprep_FDA.sdf:693-1	-6.033	T2671	Regadenoson	313348-27-5	C15H18N8O5	390.35	22161	Cardiovascular system
ligprep_FDA.sdf:252-22	-6.028	T7766	Remdesivir	1809249-37-3	C27H35N6O8P	602.58	214787	Immune system;Infection
ligprep_FDA.sdf:908-1	-6.021	T1616	Cefotiam hydrochloride	66309-69-1	C18H23N9O4S3.2HCl	598.6	50517	Immune system
ligprep_FDA.sdf:824-2	-6.02	T1951	Asenapine Maleate	85650-56-2	C21H20ClNO5	401.84	22117	Nervous system
ligprep_FDA.sdf:1652-1	-6.015	T0029	Procaine	59-46-1	C13H20N2O2	236.32	80384	Immune system
ligprep_FDA.sdf:11-1	-6.013	T3285L	Eslicarbazepine	104746-04-5	C15H14N2O2	254.28	211238	nervous system
ligprep_FDA.sdf:1058-1	-6.01	T1327	Nortriptyline hydrochloride	894-71-3	C19H22ClN	299.84	18013	Nervous system
ligprep_FDA.sdf:1306-1	-6.004	T0869	Atomoxetine hydrochloride	82248-59-7	C17H22ClNO	291.82	78983	Nervous system
ligprep_FDA.sdf:284-28	-6.001	T5841	Travoprost	157283-68-6	C26H35F3O6	500.55	91340	Others
ligprep_FDA.sdf:1159-1	-6	T1122	Cephalothin sodium	58-71-9	C16H15N2NaO6S2	418.4	62422	Immune system
ligprep_FDA.sdf:1517-1	-5.993	T0267	Zonisamide	68291-97-4	C8H8N2O3S	212.23	77625	Nervous system
ligprep_FDA.sdf:709-1	-5.991	T2575	Guanethidine sulfate	645-43-2	C10H24N4O4S	296.39	12329	Cardiovascular system
ligprep_FDA.sdf:162-1	-5.987	T8708	Paroxetine	61869-08-7	C19H20FNO3	329.37	20031	nervous system
ligprep_FDA.sdf:893-1	-5.987	T1636	Paroxetine hydrochloride	78246-49-8	C19H21ClFNO3	365.83	75356	Nervous system
ligprep_FDA.sdf:1653-2	-5.986	T0025	Haloperidol	52-86-8	C21H23ClFNO2	375.87	74536	Nervous system
ligprep_FDA.sdf:1242-1	-5.984	T0994	Ketotifen fumarate	34580-14-8	C23H23NO5S	425.5	21066	Immune system
ligprep_FDA.sdf:787-1	-5.984	T2263	Tezacaftor	1152311-62-0	C26H27F3N2O6	520.5	210491	Chromosomal disease
ligprep_FDA.sdf:83-6	-5.983	T22305	Dexrazoxane	24584-09-6	C11H16N4O4	268.27	22025	Cardiovascular system
ligprep_FDA.sdf:1706-1	-5.965	T0937	Riboflavin	83-88-5	C17H20N4O6	376.37	203324	Others
ligprep_FDA.sdf:1105-2	-5.963	T1237	Azathioprine	446-86-6	C9H7N7O2S	277.26	74419	Immune system
ligprep_FDA.sdf:1348-1	-5.96	T0792	(-)-Sparteine sulfate pentahydrate	6160-12-09	C15H38N2O9S	422.54	215584	Cardiovascular system
ligprep_FDA.sdf:1269-1	-5.951	T0949	Tranexamic acid	1197-18-8	C8H15NO2	157.21	91596	Others
ligprep_FDA.sdf:618-2	-5.948	T4006	Pentostatin	53910-25-1	C11H16N4O4	268.27	203554	Cancer
ligprep_FDA.sdf:205-27	-5.948	TQ0200	Paricalcitol	131918-61-1	C27H44O3	416.64	201657	Cancer
ligprep_FDA.sdf:482-5	-5.941	T6539	Ibandronate sodium monohydrate	138926-19-9	C9H25NNaO8P2	360.23	21455	Cancer
ligprep_FDA.sdf:917-6	-5.941	T1599L	Ibandronate sodium	138844-81-2	C9H22NNaO7P2	341.21	21455	Cancer
ligprep_FDA.sdf:704-1	-5.935	T2586	Cabozantinib	849217-68-1	C28H24FN3O5	501.5	208692	Cancer
ligprep_FDA.sdf:1007-1	-5.926	T1448L	Dasatinib monohydrate	863127-77-9	C22H28ClN7O3S	506.03	202103	Cancer
ligprep_FDA.sdf:1008-1	-5.926	T1448	Dasatinib	302962-49-8	C22H26ClN7O2S	488.01	21986	Cancer
ligprep_FDA.sdf:1205-1	-5.914	T1050	Prazosin hydrochloride	19237-84-4	C19H22ClN5O4	419.86	71745	Nervous system
ligprep_FDA.sdf:723-2	-5.913	T2542	Prucalopride	179474-81-8	C18H26ClN3O3	367.87	210166	Metabolism
ligprep_FDA.sdf:1049-2	-5.911	T1339	5-Azacytidine	320-67-2	C8H12N4O5	244.2	50794	Cancer
ligprep_FDA.sdf:153-1	-5.907	T21454	Nicardipine	55985-32-5	C26H29N3O6	479.53	90671	Cardiovascular system
ligprep_FDA.sdf:1117-2	-5.907	T1215	Nicardipine hydrochloride	54527-84-3	C26H30ClN3O6	515.99	22276	Cardiovascular system
ligprep_FDA.sdf:697-1	-5.905	T2595	Lumacaftor	936727-05-8	C24H18F2N2O5	452.41	206038	Chromosomal disease
ligprep_FDA.sdf:456-2	-5.904	T6651	Safinamide mesylate	202825-46-5	C18H23FN2O5S	398.45	207145	Others
ligprep_FDA.sdf:913-2	-5.901	T1610	Metaxalone	1665-48-1	C12H15NO3	221.25	13217	Others
ligprep_FDA.sdf:252-24	-5.895	T7766	Remdesivir	1809249-37-3	C27H35N6O8P	602.58	214787	Immune system;Infection
ligprep_FDA.sdf:1510-1	-5.894	T0289	9-Aminoacridine	90-45-9	C13H10N2	194.23	12470	Others
ligprep_FDA.sdf:230-1	-5.892	T8217	Enzalutamide carboxylic acid	1242137-15-0	C20H13F4N3O3S	451.4	203415	Cancer
ligprep_FDA.sdf:284-9	-5.892	T5841	Travoprost	157283-68-6	C26H35F3O6	500.55	91340	Others
ligprep_FDA.sdf:980-2	-5.886	T1498	Indapamide	26807-65-8	C16H16ClN3O3S	365.84	74299	Cardiovascular system
ligprep_FDA.sdf:812-1	-5.885	T2125	Trametinib	871700-17-3	C26H23FIN5O4	615.39	204114	Cancer
ligprep_FDA.sdf:286-1	-5.885	T5857	Trametinib (DMSO solvate)	1187431-43-1	C28H29FIN5O5S	693.53	204114	Cancer
ligprep_FDA.sdf:960-1	-5.884	T1529	Miglitol	72432-03-2	C8H17NO5	207.22	203965	Metabolism
ligprep_FDA.sdf:732-1	-5.88	T2529	Zanamivir	139110-80-8	C12H20N4O7	332.31	21036	Immune system;Infection
ligprep_FDA.sdf:642-3	-5.88	T3500	Flurbiprofen Axetil	91503-79-6	C19H19FO4	330.36	74358	Nervous system
ligprep_FDA.sdf:1447-1	-5.879	T0446	Naphazoline hydrochloride	550-99-2	C14H15ClN2	246.74	20485	Immune system
ligprep_FDA.sdf:573-2	-5.878	T6198	Dolutegravir	1051375-16-6	C20H19F2N3O5	419.38	204790	Immune system;Infection
ligprep_FDA.sdf:575-1	-5.873	T6192	Alogliptin	850649-61-5	C18H21N5O2	339.39	203414	Metabolism
ligprep_FDA.sdf:1052-1	-5.868	T1335	Mycophenolic acid	24280-93-1	C17H20O6	320.34	50791	Immune system
ligprep_FDA.sdf:1419-1	-5.866	T0501	Mequinol	150-76-5	C7H8O2	124.14	20922	Others
ligprep_FDA.sdf:1070-2	-5.863	T1306	Norfloxacin	70458-96-7	C16H18FN3O3	319.34	19384	Immune system;Infection
ligprep_FDA.sdf:1557-1	-5.862	T0192	Levetiracetam	102767-28-2	C8H14N2O2	170.21	207958	Nervous system
ligprep_FDA.sdf:1019-1	-5.857	T1426	Pyrazinamide	98-96-4	C5H5N3O	123.11	50705	Respiratory system;Infection
ligprep_FDA.sdf:958-3	-5.853	T1533	Valganciclovir hydrochloride	175865-59-5	C14H23ClN6O5	390.82	200790	Infection
ligprep_FDA.sdf:1544-3	-5.851	T0214	Pioglitazone	111025-46-8	C19H20N2O3S	356.44	76798	Metabolism
ligprep_FDA.sdf:1259-3	-5.848	T0965	Histamine	51-45-6	C5H9N3	111.15	734	Immune system;Respiratory system
ligprep_FDA.sdf:1297-1	-5.842	T0890	Mefenamic acid	61-68-7	C15H15NO2	241.29	15034	Endocrine system
ligprep_FDA.sdf:1704-1	-5.839	T0855	(R)-Naproxen	23979-41-1	C14H14O3	230.26	74121	Inflammation
ligprep_FDA.sdf:1667-2	-5.839	T0148	Folinic acid calcium	1492-18-8	C20H21CaN7O7	511.51	40174	Cancer
ligprep_FDA.sdf:968-4	-5.838	T1512	Rizatriptan benzoate	145202-66-0	C22H25N5O2	391.47	77263	Nervous system
ligprep_FDA.sdf:723-1	-5.837	T2542	Prucalopride	179474-81-8	C18H26ClN3O3	367.87	210166	Metabolism
ligprep_FDA.sdf:350-1	-5.836	T4558	Trioxsalen	3902-71-4	C14H12O3	228.25	12697	Others
ligprep_FDA.sdf:284-32	-5.834	T5841	Travoprost	157283-68-6	C26H35F3O6	500.55	91340	Others
ligprep_FDA.sdf:1540-2	-5.833	T0216	Eletriptan hydrobromide	177834-92-3	C22H27BrN2O2S	463.43	21016	Nervous system
ligprep_FDA.sdf:107-1	-5.83	T20576	Lactitol	585-86-4	C12H24O11	344.31	211281	Digestive system
ligprep_FDA.sdf:1083-1	-5.824	T1280	Nepafenac	78281-72-8	C15H14N2O2	254.28	21862	Inflammation
ligprep_FDA.sdf:1096-1	-5.819	T1258	Nabumetone	42924-53-8	C15H16O2	228.29	75189	Immune system
ligprep_FDA.sdf:1381-2	-5.819	T0719	Tetrabenazine	58-46-8	C19H27NO3	317.42	21894	Others
ligprep_FDA.sdf:639-2	-5.819	T3534	Tetrabenazine Racemate	718635-93-9	C19H27NO3	317.43	207682	Others
ligprep_FDA.sdf:1633-2	-5.814	T0068	Fluphenazine dihydrochloride	146-56-5	C22H28Cl2F3N3OS	510.44	40146	Nervous system
ligprep_FDA.sdf:580-2	-5.811	T6121	Tepotinib	1100598-32-0	C29H28N6O2	492.57	214096	Cancer
ligprep_FDA.sdf:249-1	-5.81	T7941	Imipramine hydrochloride	113-52-0	C19H25ClN2	316.87	11838	Nervous system
ligprep_FDA.sdf:1628-1	-5.808	T0077	Dantrolene sodium	14663-23-1	C14H9N4NaO5	336.23	205579	Immune system
ligprep_FDA.sdf:1501-1	-5.805	T0302	Triflupromazine hydrochloride	1098-60-8	C18H20ClF3N2S	388.88	11123	Nervous system
ligprep_FDA.sdf:1004-1	-5.803	T1457	Deferasirox	201530-41-8	C21H15N3O4	373.36	206910	Others
ligprep_FDA.sdf:159-2	-5.803	T12441	Phenelzine sulfate	156-51-4	C8H14N2O4S	234.27	200181	nervous system
ligprep_FDA.sdf:305-1	-5.8	T5171	Treprostinil Sodium	289480-64-4	C23H33NaO5	412.5	203496	Respiratory system
ligprep_FDA.sdf:307-1	-5.8	T5150	Treprostinil	81846-19-7	C23H34O5	390.51	203496	Respiratory system
ligprep_FDA.sdf:239-1	-5.8	T8124	Sodium benzoate	532-32-1	C7H5NaO2	144.1	208521	Others
ligprep_FDA.sdf:1327-1	-5.8	T0833	Benzoic acid	65-85-0	C7H6O2	122.12	19530	Immune system;Infection
ligprep_FDA.sdf:284-13	-5.795	T5841	Travoprost	157283-68-6	C26H35F3O6	500.55	91340	Others
ligprep_FDA.sdf:1054-3	-5.793	T1332	Permethrin	52645-53-1	C21H20Cl2O3	391.29	74806	Immune system
ligprep_FDA.sdf:1655-1	-5.791	T0022	Taurine	107-35-7	C2H7NO3S	125.15	19018	Others
ligprep_FDA.sdf:833-1	-5.787	T1835	Ibrutinib	936563-96-1	C25H24N6O2	440.5	205552	Cancer
ligprep_FDA.sdf:1095-1	-5.779	T1260	Cromolyn sodium	15826-37-6	C23H14Na2O11	512.33	74209	Respiratory system
ligprep_FDA.sdf:1259-2	-5.779	T0965	Histamine	51-45-6	C5H9N3	111.15	734	Immune system;Respiratory system
ligprep_FDA.sdf:1576-2	-5.777	T0164	Oxaliplatin	61825-94-3	C8H14N2O4Pt	397.29	22160	Cancer
ligprep_FDA.sdf:742-1	-5.777	T2490	Osimertinib	1421373-65-0	C28H33N7O2	499.61	208065	Cancer
ligprep_FDA.sdf:328-1	-5.773	T5009	Trimethobenzamide hydrochloride	554-92-7	C21H29ClN2O5	424.92	76546	Others
ligprep_FDA.sdf:1103-1	-5.773	T1240	Flumazenil	78755-81-4	C15H14FN3O3	303.29	76256	Nervous system
ligprep_FDA.sdf:571-1	-5.772	T6203	Saxagliptin	361442-04-8	C18H25N3O2	315.41	200678	Metabolism
ligprep_FDA.sdf:253-10	-5.771	T7582	tafamidis meglumine	951395-08-7	C21H24Cl2N2O8	503.33	211996	Nervous system
ligprep_FDA.sdf:252-23	-5.765	T7766	Remdesivir	1809249-37-3	C27H35N6O8P	602.58	214787	Immune system;Infection
ligprep_FDA.sdf:1302-1	-5.75	T0879	Niacin	59-67-6	C6H5NO2	123.11	76250	Metabolism
ligprep_FDA.sdf:409-1	-5.749	T6953	Prilocaine	721-50-6	C13H20N2O	220.31	14763	Nervous system
ligprep_FDA.sdf:1346-1	-5.749	T0796	Prilocaine hydrochloride	1786-81-8	C13H21ClN2O	256.77	78959	Nervous system
ligprep_FDA.sdf:1361-1	-5.748	T0759	Monobenzone	103-16-2	C13H12O2	200.23	8173	Others
ligprep_FDA.sdf:246-1	-5.746	T7939	Fingolimod	162359-55-9	C19H33NO2	307.47	208014	Nervous system
ligprep_FDA.sdf:724-1	-5.746	T2539	Fingolimod hydrochloride	162359-56-0	C19H34ClNO2	343.93	22527	Nervous system
ligprep_FDA.sdf:930-1	-5.744	T1580	Desvenlafaxine	93413-62-8	C16H25NO2	263.38	21992	Nervous system
ligprep_FDA.sdf:577-1	-5.744	T6188	Desvenlafaxine succinate hydrate	386750-22-7	C20H33NO7	399.48	204172	Nervous system
ligprep_FDA.sdf:486-1	-5.743	T6514	Glasdegib	1095173-27-5	C21H22N6O	374.44	210656	Nervous system
ligprep_FDA.sdf:460-3	-5.743	T6633	Ranolazine	95635-55-5	C24H33N3O4	427.54	209081	Cardiovascular system
ligprep_FDA.sdf:1550-3	-5.743	T0207	Ranolazine dihydrochloride	95635-56-6	C24H35Cl2N3O4	500.46	201046	Cardiovascular system
ligprep_FDA.sdf:165-29	-5.741	T8709	Nandrolone phenylpropionate	62-90-8	C27H34O3	406.6	11891	Cardiovascular system;Cancer
ligprep_FDA.sdf:1579-1	-5.737	T0160	Anagrelide	68475-42-3	C10H7Cl2N3O	256.09	76417	Cardiovascular system
ligprep_FDA.sdf:1508-2	-5.733	T0291	Flurbiprofen	5104-49-4	C15H13FO2	244.26	19404	Nervous system
ligprep_FDA.sdf:629-1	-5.731	T3634	Osimertinib mesylate	1421373-66-1	C29H37N7O5S	595.71	208065	Cancer
ligprep_FDA.sdf:284-23	-5.731	T5841	Travoprost	157283-68-6	C26H35F3O6	500.55	91340	Others
ligprep_FDA.sdf:1624-1	-5.731	T0085L	Entecavir	142217-69-4	C12H15N5O3	277.28	202122	Immune system
ligprep_FDA.sdf:219-1	-5.729	T8397	Ixazomib citrate	1239908-20-3	C20H23BCl2N2O9	517.12	208462	Cancer
ligprep_FDA.sdf:215-2	-5.728	T8386	Esomeprazole Magnesium trihydrate	217087-09-7	C34H42MgN6O9S2	767.17	212376	Digestive system
ligprep_FDA.sdf:1363-2	-5.728	T0757	Omeprazole	73590-58-6	C17H19N3O3S	345.42	75347	Digestive system;Infection
ligprep_FDA.sdf:604-1	-5.72	T4332	c-Kit-IN-1	1225278-16-9	C26H21F2N5O3	489.47	213973	Cancer
ligprep_FDA.sdf:214-1	-5.715	T8385	Metoclopramide hydrochloride hydrate	54143-57-6	C14H25Cl2N3O3	354.27	204756	Digestive system
ligprep_FDA.sdf:353-1	-5.715	T4616	Metoclopramide	364-62-5	C14H22ClN3O2	299.8	72436	Others
ligprep_FDA.sdf:790-1	-5.711	T2226	Pergolide mesylate	66104-23-2	C20H30N2O3S2	410.59	76061	Nervous system
ligprep_FDA.sdf:466-4	-5.709	T6615	Ondansetron	99614-02-5	C18H19N3O	293.36	76960	Others
ligprep_FDA.sdf:354-6	-5.709	T4573	Cyclothiazide	2259-96-3	C14H16ClN3O4S2	389.9	13157	Digestive system
ligprep_FDA.sdf:152-1	-5.707	T21463	Temozolomide Acid	113942-30-6	C6H5N5O3	195.14	207658	Cancer
ligprep_FDA.sdf:354-8	-5.704	T4573	Cyclothiazide	2259-96-3	C14H16ClN3O4S2	389.9	13157	Digestive system
ligprep_FDA.sdf:548-2	-5.701	T6295	Dabigatran	211914-51-1	C25H25N7O3	471.51	207984	Cardiovascular system
ligprep_FDA.sdf:284-5	-5.7	T5841	Travoprost	157283-68-6	C26H35F3O6	500.55	91340	Others
ligprep_FDA.sdf:639-3	-5.696	T3534	Tetrabenazine Racemate	718635-93-9	C19H27NO3	317.43	207682	Others
ligprep_FDA.sdf:235-2	-5.694	T8130	Ciprofloxacin hydrochloride monohydrate	86393-32-0	C17H21ClFN3O4	385.8	19537	Immune system;Infection
ligprep_FDA.sdf:446-2	-5.693	T6687	Suprofen	40828-46-4	C14H12O3S	260.31	19387	Nervous system
ligprep_FDA.sdf:1116-1	-5.692	T1216	Diethylstilbestrol	56-53-1	C18H20O2	268.35	4039	Endocrine system
ligprep_FDA.sdf:801-1	-5.69	T2162	Maribavir	176161-24-3	C15H19Cl2N3O4	376.24	215596	infection
ligprep_FDA.sdf:198-2	-5.69	T4405	Ceftibuten dihydrate	118081-34-8	C15H18N4O8S2	446.46	50686	Respiratory system;Inflammation
ligprep_FDA.sdf:749-2	-5.688	T2407	Tiagabine	115103-54-3	C20H25NO2S2	375.55	77555	Nervous system
ligprep_FDA.sdf:726-1	-5.687	T2537	Tirofiban hydrochloride monohydrate	150915-40-5	C22H39ClN2O6S	495.07	20913	Cardiovascular system
ligprep_FDA.sdf:736-2	-5.687	T2525	Alosetron hydrochloride	122852-69-1	C17H19ClN4O	330.81	21107	Nervous system
ligprep_FDA.sdf:83-1	-5.677	T22305	Dexrazoxane	24584-09-6	C11H16N4O4	268.27	22025	Cardiovascular system
ligprep_FDA.sdf:815-1	-5.677	T2115	Pexidartinib	1029044-16-3	C20H15ClF3N5	417.81	211810	Cancer
ligprep_FDA.sdf:1130-1	-5.668	T1185	Rofecoxib	162011-90-7	C17H14O4S	314.36	21042	Inflammation
ligprep_FDA.sdf:1445-1	-5.668	T0450	Fluoxetine	54910-89-3	C17H18F3NO	309.33	21520	Others
ligprep_FDA.sdf:40-2	-5.666	T0262L2	Dextromethorphan	125-71-3	C18H25NO	271.4	21879	Respiratory diseases
ligprep_FDA.sdf:251-57	-5.662	T7779	Nelfinavir	159989-64-7	C32H45N3O4S	567.78	20778	Immune system
ligprep_FDA.sdf:252-21	-5.655	T7766	Remdesivir	1809249-37-3	C27H35N6O8P	602.58	214787	Immune system;Infection
ligprep_FDA.sdf:1020-1	-5.654	T1425	Pemirolast potassium	100299-08-9	C10H7KN6O	266.31	21079	Immune system
ligprep_FDA.sdf:957-1	-5.652	T1534	Darifenacin hydrobromide	133099-07-7	C28H31BrN2O2	505.45	21513	Others
ligprep_FDA.sdf:1392-1	-5.65	T0703	Flavoxate hydrochloride	3717-88-2	C24H26ClNO4	427.92	76831	Others
ligprep_FDA.sdf:983-1	-5.648	T1492	Gemifloxacin mesylate	210353-53-0	C19H24FN5O7S	485.49	90466	Respiratory system
ligprep_FDA.sdf:1399-1	-5.648	T0684	Ribavirin	36791-04-5	C8H12N4O5	244.2	76192	Immune system;Infection
ligprep_FDA.sdf:1245-2	-5.646	T0990	Droperidol	548-73-2	C22H22FN3O2	379.43	72123	Nervous system
ligprep_FDA.sdf:1375-1	-5.646	T0732	Benzyl alcohol	100-51-6	C7H8O	108.14	22129	Immune system
ligprep_FDA.sdf:284-18	-5.641	T5841	Travoprost	157283-68-6	C26H35F3O6	500.55	91340	Others
ligprep_FDA.sdf:1102-1	-5.634	T1241	Altretamine	645-05-6	C9H18N6	210.28	19926	Cancer
ligprep_FDA.sdf:284-16	-5.632	T5841	Travoprost	157283-68-6	C26H35F3O6	500.55	91340	Others
ligprep_FDA.sdf:446-1	-5.63	T6687	Suprofen	40828-46-4	C14H12O3S	260.31	19387	Nervous system
ligprep_FDA.sdf:930-2	-5.629	T1580	Desvenlafaxine	93413-62-8	C16H25NO2	263.38	21992	Nervous system
ligprep_FDA.sdf:577-2	-5.629	T6188	Desvenlafaxine succinate hydrate	386750-22-7	C20H33NO7	399.48	204172	Nervous system
ligprep_FDA.sdf:1237-1	-5.618	T1002	Etodolac	41340-25-4	C17H21NO3	287.35	74903	Immune system
ligprep_FDA.sdf:134-1	-5.614	T12039	Miglustat	72599-27-0	C10H21NO4	219.28	21348	Metabolism
ligprep_FDA.sdf:354-2	-5.611	T4573	Cyclothiazide	2259-96-3	C14H16ClN3O4S2	389.9	13157	Digestive system
ligprep_FDA.sdf:68-4	-5.61	T9287	Hydroxychloroquine	118-42-3	C18H26ClN3O	335.87	9768	Immune system
ligprep_FDA.sdf:778-1	-5.608	T2326	Tolvaptan	150683-30-0	C26H25ClN2O3	448.94	22275	Chromosomal disease;Endocrine system
ligprep_FDA.sdf:247-1	-5.607	T7942	Tranylcypromine hemisulfate	13492-01-8	C18H24N2O4S	364.46	206856	Nervous system
ligprep_FDA.sdf:992-1	-5.607	T1476	Pramipexole	104632-26-0	C10H17N3S	211.33	77854	Immune system
ligprep_FDA.sdf:284-26	-5.607	T5841	Travoprost	157283-68-6	C26H35F3O6	500.55	91340	Others
ligprep_FDA.sdf:698-3	-5.604	T2594	Dextromilnacipran	96847-55-1	C15H22N2O	246.34	204168	Nervous system
ligprep_FDA.sdf:1129-1	-5.604	T1189	Milnacipran hydrochloride	101152-94-7	C15H23ClN2O	282.81	22256	Nervous system
ligprep_FDA.sdf:1070-1	-5.599	T1306	Norfloxacin	70458-96-7	C16H18FN3O3	319.34	19384	Immune system;Infection
ligprep_FDA.sdf:472-2	-5.595	T6581	Methyclothiazide	135-07-9	C9H11Cl2N3O4S2	360.24	17364	Cardiovascular system
ligprep_FDA.sdf:1505-1	-5.589	T0297	Clofarabine	123318-82-1	C10H11ClFN5O3	303.68	21673	Cancer
ligprep_FDA.sdf:278-4	-5.583	T7147	Valbenazine	1025504-45-3	C24H38N2O4	418.57	209241	Nervous system
ligprep_FDA.sdf:1339-1	-5.583	T0805	Quinapril hydrochloride	82586-55-8	C25H31ClN2O5	474.98	19885	Cardiovascular system
ligprep_FDA.sdf:105-3	-5.578	T6956L	Protirelin Acetate(24305-27-9 free base)	T6956L	C18H26N6O6	422.44	18087	Others
ligprep_FDA.sdf:1479-1	-5.576	T0366	Cefadroxil	50370-12-2	C16H17N3O5S	363.39	62291	Immune system
ligprep_FDA.sdf:843-2	-5.57	T1787	Levobupivacaine	27262-47-1	C18H28N2O	288.43	20997	Nervous system
ligprep_FDA.sdf:78-1	-5.569	T10585	Bozitinib	1440964-89-5	C20H15F3N8	424.38	203341	Others
ligprep_FDA.sdf:910-2	-5.569	T1613	Hydralazine hydrochloride	304-20-1	C8H9ClN4	196.64	40136	Cardiovascular system
ligprep_FDA.sdf:630-1	-5.565	T3632	Doravirine	1338225-97-0	C17H11ClF3N5O3	425.75	210806	Immune system
ligprep_FDA.sdf:129-1	-5.563	T21231	Almotriptan	154323-57-6	C17H25N3O2S	335.47	21001	nervous system
ligprep_FDA.sdf:775-1	-5.559	T2332	Elvitegravir	697761-98-1	C23H23ClFNO5	447.88	203093	Infection
ligprep_FDA.sdf:1614-1	-5.559	T0097L	Pazopanib	444731-52-6	C21H23N7O2S	437.52	22465	Cancer
ligprep_FDA.sdf:60-2	-5.559	T25180	Bromodiphenhydramine hydrochloride	1808-12-4	C17H21BrClNO	370.71	9319	Inflammation
ligprep_FDA.sdf:1140-1	-5.557	T1159	Leflunomide	75706-12-6	C12H9F3N2O2	270.21	77083	Inflammation
ligprep_FDA.sdf:620-1	-5.553	T3979	Emedastine	87233-61-2	C17H26N4O	302.42	20706	Respiratory system
ligprep_FDA.sdf:1152-1	-5.551	T1143	Carbenicillin disodium	4800-94-6	C17H16N2Na2O6S	422.36	50298	Immune system
ligprep_FDA.sdf:552-1	-5.548	T6253	Talazoparib	1207456-01-6	C19H14F2N6O	380.35	211651	Cancer
ligprep_FDA.sdf:1049-1	-5.547	T1339	5-Azacytidine	320-67-2	C8H12N4O5	244.2	50794	Cancer
ligprep_FDA.sdf:746-1	-5.546	T2411	Luliconazole	187164-19-8	C14H9Cl2N3S2	354.28	204153	Infection
ligprep_FDA.sdf:73-1	-5.542	T21439	Tacrine	321-64-2	C13H14N2	198.26	20070	Nervous system
ligprep_FDA.sdf:1339-2	-5.539	T0805	Quinapril hydrochloride	82586-55-8	C25H31ClN2O5	474.98	19885	Cardiovascular system
ligprep_FDA.sdf:1463-1	-5.532	T0399	Methyl salicylate	119-36-8	C8H8O3	152.15	22029	Nervous system
ligprep_FDA.sdf:1449-2	-5.532	T0445	Promethazine	60-87-7	C17H20N2S	284.42	83176	Nervous system
ligprep_FDA.sdf:586-2	-5.531	T6098	Cabotegravir	1051375-10-0	C19H17F2N3O5	405.35	212888	Immune system
ligprep_FDA.sdf:1309-2	-5.529	T0865	Ranitidine Hydrochloride	66357-59-3	C13H23ClN4O3S	350.86	18703	Immune system;Infection
ligprep_FDA.sdf:284-30	-5.527	T5841	Travoprost	157283-68-6	C26H35F3O6	500.55	91340	Others
ligprep_FDA.sdf:825-1	-5.527	T1946	Felbamate	25451-15-4	C11H14N2O4	238.24	20189	Nervous system
ligprep_FDA.sdf:791-1	-5.523	T2222	Carbinoxamine Maleate Salt	3505-38-2	C20H23ClN2O5	406.86	22556	Immune system
ligprep_FDA.sdf:986-1	-5.521	T1487	Fluvastatin sodium	93957-55-2	C24H25FNNaO4	433.45	78407	Endocrine system
ligprep_FDA.sdf:972-1	-5.52	T1508	Decitabine	2353-33-5	C8H12N4O4	228.21	21790	Cancer
ligprep_FDA.sdf:698-1	-5.518	T2594	Dextromilnacipran	96847-55-1	C15H22N2O	246.34	204168	Nervous system
ligprep_FDA.sdf:1462-1	-5.517	T0407	Edaravone	89-25-8	C10H10N2O	174.2	209176	Nervous system;Cardiovascular system
ligprep_FDA.sdf:1336-4	-5.517	T0811	Amisulpride	71675-85-9	C17H27N3O4S	369.49	209510	Others
ligprep_FDA.sdf:354-4	-5.514	T4573	Cyclothiazide	2259-96-3	C14H16ClN3O4S2	389.9	13157	Digestive system
ligprep_FDA.sdf:1336-1	-5.514	T0811	Amisulpride	71675-85-9	C17H27N3O4S	369.49	209510	Others
ligprep_FDA.sdf:642-1	-5.513	T3500	Flurbiprofen Axetil	91503-79-6	C19H19FO4	330.36	74358	Nervous system
ligprep_FDA.sdf:1235-1	-5.508	T1006	Propantheline bromide	50-34-0	C23H30BrNO3	448.4	80927	Nervous system
ligprep_FDA.sdf:1435-1	-5.507	T0466	Celecoxib	169590-42-5	C17H14F3N3O2S	381.37	76898	Nervous system;Inflammation
ligprep_FDA.sdf:198-1	-5.5	T4405	Ceftibuten dihydrate	118081-34-8	C15H18N4O8S2	446.46	50686	Respiratory system;Inflammation
ligprep_FDA.sdf:1515-2	-5.496	T0274	Cinoxacin	28657-80-9	C12H10N2O5	262.22	73005	Immune system
ligprep_FDA.sdf:1601-2	-5.494	T0114	Trichlormethiazide	133-67-5	C8H8Cl3N3O4S2	380.66	83462	Cardiovascular system
ligprep_FDA.sdf:1567-2	-5.488	T0180	Benazepril hydrochloride	86541-74-4	C24H29ClN2O5	460.95	20364	Cardiovascular system
ligprep_FDA.sdf:482-2	-5.481	T6539	Ibandronate sodium monohydrate	138926-19-9	C9H25NNaO8P2	360.23	21455	Cancer
ligprep_FDA.sdf:917-3	-5.481	T1599L	Ibandronate sodium	138844-81-2	C9H22NNaO7P2	341.21	21455	Cancer
ligprep_FDA.sdf:184-1	-5.48	T8599	Betazole dihydrochloride	138-92-1	C5H11Cl2N3	184.07	9344	Others
ligprep_FDA.sdf:123-2	-5.478	T19651	Isoflurane	26675-46-7	C3H2ClF5O	184.49	17624	nevous system
ligprep_FDA.sdf:1226-1	-5.478	T1023	Cefoxitin sodium	33564-30-6	C16H16N3NaO7S2	449.43	65011	Immune system;Infection
ligprep_FDA.sdf:205-29	-5.477	TQ0200	Paricalcitol	131918-61-1	C27H44O3	416.64	201657	Cancer
ligprep_FDA.sdf:537-2	-5.476	T6372	Albendazole sulfoxide	54029-12-8	C12H15N3O3S	281.33	210434	Others
ligprep_FDA.sdf:155-3	-5.475	T14853	Cabergoline	81409-90-7	C26H37N5O2	451.6	204735	Others
ligprep_FDA.sdf:691-1	-5.473	T2687	Omeprazole sulfide	73590-85-9	C17H19N3O2S	329.42	75347	Immune system
ligprep_FDA.sdf:284-6	-5.468	T5841	Travoprost	157283-68-6	C26H35F3O6	500.55	91340	Others
ligprep_FDA.sdf:1420-2	-5.466	T0500	Chloroxine	773-76-2	C9H5Cl2NO	214.05	17594	Immune system
ligprep_FDA.sdf:1247-1	-5.463	T0985	Oxacillin sodium salt	1173-88-2	C19H18N3NaO5S	423.43	50195	Immune system;Infection
ligprep_FDA.sdf:284-27	-5.461	T5841	Travoprost	157283-68-6	C26H35F3O6	500.55	91340	Others
ligprep_FDA.sdf:1186-2	-5.456	T1083	Theophylline	58-55-9	C7H8N4O2	180.16	87571	Respiratory system
ligprep_FDA.sdf:639-8	-5.456	T3534	Tetrabenazine Racemate	718635-93-9	C19H27NO3	317.43	207682	Others
ligprep_FDA.sdf:322-1	-5.454	T4997	Umeclidinium bromide	869113-09-7	C29H34BrNO2	508.49	203975	Nervous system
ligprep_FDA.sdf:1336-2	-5.453	T0811	Amisulpride	71675-85-9	C17H27N3O4S	369.49	209510	Others
ligprep_FDA.sdf:939-1	-5.453	T1567	Olanzapine	132539-06-1	C17H20N4S	312.44	76000	Nervous system
ligprep_FDA.sdf:354-3	-5.452	T4573	Cyclothiazide	2259-96-3	C14H16ClN3O4S2	389.9	13157	Digestive system
ligprep_FDA.sdf:1029-1	-5.449	T1409	Methocarbamol	532-03-6	C11H15NO5	241.24	40489	Others
ligprep_FDA.sdf:505-1	-5.442	T6469	Dichlorphenamide	120-97-8	C6H6Cl2N2O4S2	305.16	11366	Nervous system
ligprep_FDA.sdf:287-1	-5.442	T5855	Edrophonium chloride	116-38-1	C10H16ClNO	201.69	7959	Others
ligprep_FDA.sdf:680-1	-5.442	T3044	Teriflunomide	108605-62-5	C12H9F3N2O2	270.21	202992	Nervous system
ligprep_FDA.sdf:999-1	-5.439	T1463	Ramelteon	196597-26-9	C16H21NO2	259.35	21782	Nervous system
ligprep_FDA.sdf:251-33	-5.431	T7779	Nelfinavir	159989-64-7	C32H45N3O4S	567.78	20778	Immune system
ligprep_FDA.sdf:367-1	-5.431	T4551	Acrivastine	87848-99-5	C22H24N2O2	348.44	19806	Inflammation
ligprep_FDA.sdf:436-4	-5.425	T6739	Zoledronic Acid	118072-93-8	C5H10N2O7P2	272.09	90621	Cancer
ligprep_FDA.sdf:253-7	-5.423	T7582	tafamidis meglumine	951395-08-7	C21H24Cl2N2O8	503.33	211996	Nervous system
ligprep_FDA.sdf:960-2	-5.422	T1529	Miglitol	72432-03-2	C8H17NO5	207.22	203965	Metabolism
ligprep_FDA.sdf:168-1	-5.419	T8666	Naratriptan	121679-13-8	C17H23N3O2S	333.45	202431	Nervous system
ligprep_FDA.sdf:1249-2	-5.419	T0983L	DL-Penicillamine	52-66-4	C5H11NO2S	149.21	19854	Metabolism
ligprep_FDA.sdf:548-1	-5.418	T6295	Dabigatran	211914-51-1	C25H25N7O3	471.51	207984	Cardiovascular system
ligprep_FDA.sdf:1050-3	-5.417	T1337	Pamidronate Disodium	57248-88-1	C3H9NNa2O7P2	279.03	21113	Cancer
ligprep_FDA.sdf:1260-1	-5.414	T0964	Floxuridine	50-91-9	C9H11FN2O5	246.19	75387	Cancer;Immune system;Infection
ligprep_FDA.sdf:642-2	-5.414	T3500	Flurbiprofen Axetil	91503-79-6	C19H19FO4	330.36	74358	Nervous system
ligprep_FDA.sdf:1298-1	-5.412	T0887	D-Glucose	50-99-7	C6H12O6	180.16	20734	Others
ligprep_FDA.sdf:317-1	-5.41	T4982	Benznidazol	22994-85-0	C12H12N4O3	260.25	209570	Immune system
ligprep_FDA.sdf:786-1	-5.41	T2279	Tizoxanide	173903-47-4	C10H7N3O4S	265.25	21498	Infection
ligprep_FDA.sdf:334-1	-5.409	T5014	Prostaglandin E2	363-24-6	C20H32O5	352.47	17810	Others
ligprep_FDA.sdf:1570-3	-5.406	T0177	Homatropine Bromide	51-56-9	C16H22BrNO3	356.26	71295	Nervous system
ligprep_FDA.sdf:1009-4	-5.4	T1444	Lomefloxacin	98079-51-7	C17H19F2N3O3	351.35	20013	Immune system
ligprep_FDA.sdf:902-4	-5.4	T1625	Lomefloxacin hydrochloride	98079-52-8	C17H20ClF2N3O3	387.81	20013	Immune system;Infection
ligprep_FDA.sdf:406-1	-5.398	T6962	Rasagiline Mesylate	161735-79-1	C13H17NO3S	267.34	201823	Nervous system
ligprep_FDA.sdf:1162-1	-5.398	T1119	Rasagiline	136236-51-6	C12H13N	171.24	201823	Nervous system
ligprep_FDA.sdf:1558-1	-5.398	T0191	Linagliptin	668270-12-0	C25H28N8O2	472.54	201280	Metabolism
ligprep_FDA.sdf:662-1	-5.396	T3231	Niraparib	1038915-60-4	C19H20N4O	320.39	208447	Cancer
ligprep_FDA.sdf:824-1	-5.395	T1951	Asenapine Maleate	85650-56-2	C21H20ClNO5	401.84	22117	Nervous system
ligprep_FDA.sdf:443-2	-5.393	T6702	Terbinafine	91161-71-6	C21H25N	291.43	20192	Immune system;Infection
ligprep_FDA.sdf:1693-4	-5.389	T0334	Rosiglitazone	122320-73-4	C18H19N3O3S	357.43	76747	Respiratory system;Metabolism
ligprep_FDA.sdf:450-1	-5.389	T6676	Sofosbuvir	1190307-88-0	C22H29FN3O9P	529.45	204671	Immune system
ligprep_FDA.sdf:1348-4	-5.388	T0792	(-)-Sparteine sulfate pentahydrate	6160-12-09	C15H38N2O9S	422.54	215584	Cardiovascular system
ligprep_FDA.sdf:70-2	-5.387	T22442	Trazodone	19794-93-5	C19H22ClN5O	371.86	22411	nervous system
ligprep_FDA.sdf:906-2	-5.387	T1619	Trazodone hydrochloride	25332-39-2	C19H23Cl2N5O	408.33	70942	Nervous system
ligprep_FDA.sdf:270-1	-5.386	T7117	Sapropterin dihydrochloride	69056-38-8	C9H17Cl2N5O3	314.17	210027	Others
ligprep_FDA.sdf:284-21	-5.384	T5841	Travoprost	157283-68-6	C26H35F3O6	500.55	91340	Others
ligprep_FDA.sdf:1250-1	-5.381	T0983	Penicillamine	52-67-5	C5H11NO2S	149.21	19853	Others
ligprep_FDA.sdf:388-1	-5.379	T2A2532	L-Histidine	71-00-1	C6H9N3O2	155.15	16822	Immune system
ligprep_FDA.sdf:342-1	-5.379	T4826	L-Histidine monohydrochloride monohydrat	5934-29-2	C6H12ClN3O3	209.63	16822	Others
ligprep_FDA.sdf:671-2	-5.375	T3114	Povidone iodine	25655-41-8	C6H9I2NO	364.95	19522	Infection
ligprep_FDA.sdf:1675-2	-5.375	T1142	Clindamycin phosphate	24729-96-2	C18H34ClN2O8PS	504.96	50802	Endocrine system;Infection
ligprep_FDA.sdf:482-3	-5.372	T6539	Ibandronate sodium monohydrate	138926-19-9	C9H25NNaO8P2	360.23	21455	Cancer
ligprep_FDA.sdf:917-1	-5.372	T1599L	Ibandronate sodium	138844-81-2	C9H22NNaO7P2	341.21	21455	Cancer
ligprep_FDA.sdf:17-1	-5.371	T21254	Vonoprazan Fumarate	881681-01-2	C21H20FN3O6S	461.46	215152	Digestive system
ligprep_FDA.sdf:63-1	-5.369	T4998L	Cefpodoxime (free acid)	80210-62-4	C15H17N5O6S2	427.45	50688	infection
ligprep_FDA.sdf:1570-2	-5.366	T0177	Homatropine Bromide	51-56-9	C16H22BrNO3	356.26	71295	Nervous system
ligprep_FDA.sdf:125-1	-5.362	T20615	Olsalazine	15722-48-2	C14H10N2O6	302.24	19715	inflammation
ligprep_FDA.sdf:1245-3	-5.36	T0990	Droperidol	548-73-2	C22H22FN3O2	379.43	72123	Nervous system
ligprep_FDA.sdf:1062-1	-5.354	T1322	Bendazol	621-72-7	C14H12N2	208.26	73580	Cardiovascular system;Cerebrovascular?system
ligprep_FDA.sdf:1601-1	-5.353	T0114	Trichlormethiazide	133-67-5	C8H8Cl3N3O4S2	380.66	83462	Cardiovascular system
ligprep_FDA.sdf:165-25	-5.351	T8709	Nandrolone phenylpropionate	62-90-8	C27H34O3	406.6	11891	Cardiovascular system;Cancer
ligprep_FDA.sdf:852-1	-5.349	T1743	Aprepitant	170729-80-3	C23H21F7N4O3	534.43	203939	Nervous system
ligprep_FDA.sdf:155-2	-5.345	T14853	Cabergoline	81409-90-7	C26H37N5O2	451.6	204735	Others
ligprep_FDA.sdf:1539-1	-5.344	T0219	Valdecoxib	181695-72-7	C16H14N2O3S	314.36	21341	Inflammation
ligprep_FDA.sdf:1373-1	-5.343	T0739	Guaifenesin	93-14-1	C10H14O4	198.22	205474	Immune system
ligprep_FDA.sdf:946-1	-5.343	T1553	Chlorpheniramine maleate	113-92-8	C20H23ClN2O4	390.87	18397	Immune system
ligprep_FDA.sdf:1436-1	-5.34	T0462	Cilostazol	73963-72-1	C20H27N5O2	369.46	20863	Cardiovascular system
ligprep_FDA.sdf:654-1	-5.339	T3285	Eslicarbazepine Acetate	236395-14-5	C17H16N2O3	296.32	22416	Nervous system
ligprep_FDA.sdf:262-1	-5.338	T7459	Abametapir	1762-34-1	C12H12N2	184.24	206966	Others
ligprep_FDA.sdf:75-2	-5.337	T21412	Ketorolac	74103-06-3	C15H13NO3	255.27	20811	other
ligprep_FDA.sdf:1119-2	-5.337	T1212	Ketorolac tromethamine salt	74103-07-4	C19H24N2O6	376.4	19645	Nervous system
ligprep_FDA.sdf:1415-1	-5.336	T0514	Phenindione	1983-12-05	C15H10O2	222.25	8767	Cardiovascular system
ligprep_FDA.sdf:371-1	-5.332	T4507	Chlorphenesin	104-29-0	C9H11ClO3	202.63	14217	Nervous system
ligprep_FDA.sdf:259-1	-5.332	T7593	Levomefolate calcium	151533-22-1	C20H23CaN7O6	497.52	203594	Cardiovascular system
ligprep_FDA.sdf:913-1	-5.331	T1610	Metaxalone	1665-48-1	C12H15NO3	221.25	13217	Others
ligprep_FDA.sdf:252-1	-5.331	T7766	Remdesivir	1809249-37-3	C27H35N6O8P	602.58	214787	Immune system;Infection
ligprep_FDA.sdf:1082-1	-5.33	T1281	Tropicamide	1508-75-4	C17H20N2O2	284.36	40067	Others
ligprep_FDA.sdf:417-2	-5.329	T6915	Darolutamide	1297538-32-9	C19H19ClN6O2	398.85	212099	Cancer
ligprep_FDA.sdf:625-1	-5.327	T3724	Rolapitant hydrochloride	914462-92-3	C25H27ClF6N2O2	536.94	206500	Respiratory system
ligprep_FDA.sdf:626-1	-5.327	T3716	Rolapitant	552292-08-7	C25H26F6N2O2	500.48	206500	Respiratory system
ligprep_FDA.sdf:1348-2	-5.323	T0792	(-)-Sparteine sulfate pentahydrate	6160-12-09	C15H38N2O9S	422.54	215584	Cardiovascular system
ligprep_FDA.sdf:876-1	-5.32	T1662	5-Aminolevulinic acid hydrochloride	5451-09-02	C5H10ClNO3	167.59	20965	Cancer
ligprep_FDA.sdf:270-3	-5.32	T7117	Sapropterin dihydrochloride	69056-38-8	C9H17Cl2N5O3	314.17	210027	Others
ligprep_FDA.sdf:698-4	-5.318	T2594	Dextromilnacipran	96847-55-1	C15H22N2O	246.34	204168	Nervous system
ligprep_FDA.sdf:1318-2	-5.316	T0849	Pyrimethamine	58-14-0	C12H13ClN4	248.71	8578	Infection
ligprep_FDA.sdf:1273-1	-5.315	T0943	Carbamazepine	298-46-4	C15H12N2O	236.27	74649	Nervous system
ligprep_FDA.sdf:80-3	-5.312	T9234	Tocainide hydrochloride	71395-14-7	C11H17ClN2O	228.72	18257	Cardiovascular system
ligprep_FDA.sdf:95-3	-5.312	T13177L	Tocainide	41708-72-9	C11H16N2O	192.13	18257	Cardiovascular system
ligprep_FDA.sdf:924-1	-5.312	T1589	D-Cycloserine	68-41-7	C3H6N2O2	102.09	60593	Infection
ligprep_FDA.sdf:270-6	-5.311	T7117	Sapropterin dihydrochloride	69056-38-8	C9H17Cl2N5O3	314.17	210027	Others
ligprep_FDA.sdf:1164-1	-5.311	T1116	Biotin	58-85-5	C10H16N2O3S	244.31	21265	Others
ligprep_FDA.sdf:144-1	-5.31	T13202	Trilaciclib hydrochloride	1977495-97-8	C24H32Cl2N8O	519.47	214200	Cancer
ligprep_FDA.sdf:1054-2	-5.31	T1332	Permethrin	52645-53-1	C21H20Cl2O3	391.29	74806	Immune system
ligprep_FDA.sdf:1597-1	-5.307	T0126	Diazoxide	364-98-7	C8H7ClN2O2S	230.67	17453	Cardiovascular system
ligprep_FDA.sdf:1553-2	-5.305	T0203	Sumatriptan succinate	103628-48-4	C18H27N3O6S	413.49	202278	Nervous system
ligprep_FDA.sdf:1576-1	-5.292	T0164	Oxaliplatin	61825-94-3	C8H14N2O4Pt	397.29	22160	Cancer
ligprep_FDA.sdf:1029-2	-5.291	T1409	Methocarbamol	532-03-6	C11H15NO5	241.24	40489	Others
ligprep_FDA.sdf:736-3	-5.286	T2525	Alosetron hydrochloride	122852-69-1	C17H19ClN4O	330.81	21107	Nervous system
ligprep_FDA.sdf:1672-1	-5.281	T1005	Amoxicillin	26787-78-0	C16H19N3O5S	365.4	61926	Immune system;Infection
ligprep_FDA.sdf:354-7	-5.28	T4573	Cyclothiazide	2259-96-3	C14H16ClN3O4S2	389.9	13157	Digestive system
ligprep_FDA.sdf:816-1	-5.279	T2112	Fexinidazole	59729-37-2	C12H13N3O3S	279.31	214429	Infection
ligprep_FDA.sdf:1221-1	-5.272	T1030	Triprolidine hydrochloride monohydrate	6138-79-0	C19H25ClN2O	332.87	85094	Nervous system
ligprep_FDA.sdf:354-5	-5.272	T4573	Cyclothiazide	2259-96-3	C14H16ClN3O4S2	389.9	13157	Digestive system
ligprep_FDA.sdf:62-1	-5.268	T20993	Memantine	19982-08-2	C12H21N	179.3	206439	nervous system
ligprep_FDA.sdf:1010-1	-5.268	T1443	Memantine hydrochloride	41100-52-1	C12H22ClN	215.76	21487	Nervous system
ligprep_FDA.sdf:83-5	-5.266	T22305	Dexrazoxane	24584-09-6	C11H16N4O4	268.27	22025	Cardiovascular system
ligprep_FDA.sdf:1028-1	-5.265	T1410	Torsemide	56211-40-6	C16H20N4O3S	348.42	76110	Cardiovascular system
ligprep_FDA.sdf:409-2	-5.265	T6953	Prilocaine	721-50-6	C13H20N2O	220.31	14763	Nervous system
ligprep_FDA.sdf:1346-2	-5.265	T0796	Prilocaine hydrochloride	1786-81-8	C13H21ClN2O	256.77	78959	Nervous system
ligprep_FDA.sdf:55-1	-5.264	T22425	Sevoflurane	28523-86-6	C4H3F7O	200.05	20478	nervous system
ligprep_FDA.sdf:832-1	-5.264	T1844	KPT330	1421923-86-5	C17H11F6N7O	443.31	212306	Cancer
ligprep_FDA.sdf:387-1	-5.263	T2O2683	L-Proline	147-85-3	C5H9NO2	115.13	16822	Others
ligprep_FDA.sdf:940-2	-5.261	T1566	Aripiprazole	129722-12-9	C23H27Cl2N3O2	448.39	21866	Nervous system
ligprep_FDA.sdf:855-1	-5.261	T1734	Rabeprazole Sulfide	117977-21-6	C18H21N3O2S	343.44	76822	Immune system
ligprep_FDA.sdf:1043-1	-5.259	T1386	Phenazopyridine hydrochloride	136-40-3	C11H12ClN5	249.7	21105	Nervous system
ligprep_FDA.sdf:1586-1	-5.259	T0147	Clemastine fumarate	14976-57-9	C25H30ClNO5	459.97	73283	Immune system
ligprep_FDA.sdf:810-1	-5.259	T2132	Buspirone hydrochloride	33386-08-2	C21H32ClN5O2	421.96	74253	Nervous system
ligprep_FDA.sdf:884-2	-5.256	T1650	Chlorzoxazone	95-25-0	C7H4ClNO2	169.57	81008	Metabolism
ligprep_FDA.sdf:1405-1	-5.255	T0676	Hydroxyurea	127-07-1	CH4N2O2	76.06	74476	Immune system
ligprep_FDA.sdf:778-2	-5.249	T2326	Tolvaptan	150683-30-0	C26H25ClN2O3	448.94	22275	Chromosomal disease;Endocrine system
ligprep_FDA.sdf:982-1	-5.248	T1495	Cefaclor monohydrate	70356-03-5	C15H16ClN3O5S	385.82	62205	Immune system
ligprep_FDA.sdf:1234-1	-5.248	T1008	Cephalexin	15686-71-2	C16H17N3O4S	347.39	62702	Immune system
ligprep_FDA.sdf:840-2	-5.247	T1790	Fosaprepitant dimeglumine	265121-04-8	C37H56F7N6O16P	1004.83	203939	Others
ligprep_FDA.sdf:35-2	-5.241	T13083L	Tafenoquine Succinate	106635-81-8	C28H34F3N3O7	581.58	210795	infection
ligprep_FDA.sdf:1054-1	-5.239	T1332	Permethrin	52645-53-1	C21H20Cl2O3	391.29	74806	Immune system
ligprep_FDA.sdf:1459-1	-5.237	T0415	Guanidine hydrochloride	1950-01-01	CH6ClN3	95.53	1546	Immune system;Infection
ligprep_FDA.sdf:1485-1	-5.235	T0349	Riluzole	1744-22-5	C8H5F3N2OS	234.2	76173	Nervous system
ligprep_FDA.sdf:1237-2	-5.233	T1002	Etodolac	41340-25-4	C17H21NO3	287.35	74903	Immune system
ligprep_FDA.sdf:774-1	-5.227	T2333	Efinaconazole	164650-44-6	C18H22F2N4O	348.34	203567	Immune system
ligprep_FDA.sdf:817-3	-5.226	T2096	Framycetin sulfate	4146-30-9	C23H48N6O17S	712.22	62166	Immune system;Infection
ligprep_FDA.sdf:1338-1	-5.226	T0808	Diflunisal	22494-42-4	C13H8F2O3	250.2	73673	Metabolism
ligprep_FDA.sdf:581-1	-5.221	T6120	Pralatrexate	146464-95-1	C23H23N7O5	477.47	22468	Cancer
ligprep_FDA.sdf:1359-1	-5.221	T0766	Promazine hydrochloride	53-60-1	C17H21ClN2S	320.88	84510	Immune system;Respiratory system
ligprep_FDA.sdf:80-4	-5.22	T9234	Tocainide hydrochloride	71395-14-7	C11H17ClN2O	228.72	18257	Cardiovascular system
ligprep_FDA.sdf:95-4	-5.22	T13177L	Tocainide	41708-72-9	C11H16N2O	192.13	18257	Cardiovascular system
ligprep_FDA.sdf:1642-1	-5.217	T0053	Hydroxyzine Pamoate	10246-75-0	C44H43ClN2O8	763.27	40156	Nervous system
ligprep_FDA.sdf:620-4	-5.217	T3979	Emedastine	87233-61-2	C17H26N4O	302.42	20706	Respiratory system
ligprep_FDA.sdf:270-5	-5.21	T7117	Sapropterin dihydrochloride	69056-38-8	C9H17Cl2N5O3	314.17	210027	Others
ligprep_FDA.sdf:1044-2	-5.208	T1385	Amlodipine	88150-42-9	C20H25ClN2O5	408.88	22401	Cardiovascular system
ligprep_FDA.sdf:607-1	-5.208	T4284	Levamlodipine besylate	150566-71-5	C26H31ClN2O8S	567.05	76418	Cardiovascular system
ligprep_FDA.sdf:1163-1	-5.207	T1118	Cefprozil monohydrate	121123-17-9	C18H21N3O6S	407.44	65428	Immune system
ligprep_FDA.sdf:1530-1	-5.206	T0237	Closantel	57808-65-8	C22H14Cl2I2N2O2	663.07	209941	Immune system
ligprep_FDA.sdf:1406-1	-5.205	T0675	Topiramate	97240-79-4	C12H21NO8S	339.36	201635	Nervous system
ligprep_FDA.sdf:98-1	-5.203	T21300	Trientine-2HCl	38260-01-4	C6H20Cl2N4	219.15	19194	Chromosomal disease
ligprep_FDA.sdf:345-1	-5.202	T4690	Betrixaban hydrochloride(330942-05-7(free base))	T4690	C23H23Cl2N5O3	488.36	208383	Cardiovascular system
ligprep_FDA.sdf:155-1	-5.199	T14853	Cabergoline	81409-90-7	C26H37N5O2	451.6	204735	Others
ligprep_FDA.sdf:1457-1	-5.198	T0420	Pentetic Acid	67-43-6	C14H23N3O10	393.35	21749	Nervous system
ligprep_FDA.sdf:1032-1	-5.197	T1406	Amantadine hydrochloride	665-66-7	C10H18ClN	187.71	71000	Nervous system;Infection
ligprep_FDA.sdf:68-3	-5.196	T9287	Hydroxychloroquine	118-42-3	C18H26ClN3O	335.87	9768	Immune system
ligprep_FDA.sdf:208-1	-5.194	T8389	Trifluoperazine	117-89-5	C21H24F3N3S	407.5	89893	Nervous system
ligprep_FDA.sdf:1114-1	-5.194	T1222	Trifluoperazine dihydrochloride	440-17-5	C21H26Cl2F3N3S	480.43	40209	Nervous system
ligprep_FDA.sdf:1291-1	-5.192	T0897	Nitrofurazone	59-87-0	C6H6N4O4	198.14	17343	Immune system;Infection
ligprep_FDA.sdf:396-1	-5.192	T0234	Methicillin sodium salt	132-92-3	C17H19N2NaO6S	402.4	50117	Immune system;Infection
ligprep_FDA.sdf:1082-2	-5.192	T1281	Tropicamide	1508-75-4	C17H20N2O2	284.36	40067	Others
ligprep_FDA.sdf:688-1	-5.189	T2923	Apremilast	608141-41-9	C22H24N2O7S	460.5	205437	Inflammation
ligprep_FDA.sdf:677-2	-5.188	T3085	Piperacetazine	3819-00-9	C24H30N2O2S	410.57	13615	Nervous system
ligprep_FDA.sdf:472-1	-5.185	T6581	Methyclothiazide	135-07-9	C9H11Cl2N3O4S2	360.24	17364	Cardiovascular system
ligprep_FDA.sdf:153-5	-5.182	T21454	Nicardipine	55985-32-5	C26H29N3O6	479.53	90671	Cardiovascular system
ligprep_FDA.sdf:1117-5	-5.182	T1215	Nicardipine hydrochloride	54527-84-3	C26H30ClN3O6	515.99	22276	Cardiovascular system
ligprep_FDA.sdf:157-2	-5.181	T16807	Rucaparib monocamsylate	1859053-21-6	C29H34FN3O5S	555.66	209115	Reproductive system;cancer
ligprep_FDA.sdf:69-1	-5.178	T21434	Sulfacetamide	144-80-9	C8H10N2O3S	214.24	19931	Inflammation
ligprep_FDA.sdf:1622-1	-5.178	T0087L	Sulfacetamide sodium	127-56-0	C8H9N2NaO3S	236.22	83021	Immune system;Infection
ligprep_FDA.sdf:284-22	-5.175	T5841	Travoprost	157283-68-6	C26H35F3O6	500.55	91340	Others
ligprep_FDA.sdf:1534-1	-5.172	T0229	Rivastigmine	123441-03-2	C14H22N2O2	250.34	77129	Nervous system
ligprep_FDA.sdf:991-1	-5.163	T1482	Ciclopirox	29342-05-0	C12H17NO2	207.27	21022	Immune system;Infection
ligprep_FDA.sdf:1166-1	-5.163	T1114	Ciclopirox olamine	41621-49-2	C14H24N2O3	268.35	76422	Infection
ligprep_FDA.sdf:815-2	-5.163	T2115	Pexidartinib	1029044-16-3	C20H15ClF3N5	417.81	211810	Cancer
ligprep_FDA.sdf:1110-1	-5.162	T1228	Cefonicid sodium	61270-78-8	C18H16N6Na2O8S3	586.53	50579	Immune system;Infection
ligprep_FDA.sdf:1462-2	-5.158	T0407	Edaravone	89-25-8	C10H10N2O	174.2	209176	Nervous system;Cardiovascular system
ligprep_FDA.sdf:415-3	-5.158	T6928	Pantoprazole	102625-70-7	C16H15F2N3O4S	383.37	77056	Digestive system;Infection
ligprep_FDA.sdf:1171-2	-5.158	T1103	Aminoglutethimide	125-84-8	C13H16N2O2	232.28	18202	Cancer
ligprep_FDA.sdf:984-1	-5.152	T1491	Atovaquone	95233-18-4	C22H19ClO3	366.84	202960	Inflammation
ligprep_FDA.sdf:1681-1	-5.145	T0049	Azlocillin sodium salt	37091-65-9	C20H22N5NaO6S	483.47	50562	Immune system;Infection
ligprep_FDA.sdf:1382-2	-5.138	T0717L	Enoxacin	74011-58-8	C15H17FN4O3	320.32	19616	Immune system;Infection
ligprep_FDA.sdf:1508-1	-5.136	T0291	Flurbiprofen	5104-49-4	C15H13FO2	244.26	19404	Nervous system
ligprep_FDA.sdf:1693-5	-5.135	T0334	Rosiglitazone	122320-73-4	C18H19N3O3S	357.43	76747	Respiratory system;Metabolism
ligprep_FDA.sdf:374-1	-5.135	T4497	Amifampridine	54-96-6	C5H7N3	109.13	208078	Nervous system
ligprep_FDA.sdf:1324-1	-5.134	T0839	Ketoprofen	22071-15-4	C16H14O3	254.28	73516	Nervous system
ligprep_FDA.sdf:1357-1	-5.132	T0773	Febuxostat	144060-53-7	C16H16N2O3S	316.37	21856	Cardiovascular system;Metabolism
ligprep_FDA.sdf:253-5	-5.13	T7582	tafamidis meglumine	951395-08-7	C21H24Cl2N2O8	503.33	211996	Nervous system
ligprep_FDA.sdf:123-1	-5.127	T19651	Isoflurane	26675-46-7	C3H2ClF5O	184.49	17624	nevous system
ligprep_FDA.sdf:417-3	-5.123	T6915	Darolutamide	1297538-32-9	C19H19ClN6O2	398.85	212099	Cancer
ligprep_FDA.sdf:172-1	-5.122	T23133	Pentamidine	100-33-4	C19H24N4O2	340.42	19887	Respiratory system;infection
ligprep_FDA.sdf:1013-2	-5.121	T1435	Praziquantel	55268-74-1	C19H24N2O2	312.42	18714	Immune system
ligprep_FDA.sdf:173-2	-5.117	T2147	Nilotinib monohydrochloride monohydrate	923288-90-8	C28H22F3N7O.HCl.H2O	583.99	22068	Cancer
ligprep_FDA.sdf:962-2	-5.117	T1524	Nilotinib	641571-10-0	C28H22F3N7O	529.52	22068	Cancer
ligprep_FDA.sdf:855-2	-5.112	T1734	Rabeprazole Sulfide	117977-21-6	C18H21N3O2S	343.44	76822	Immune system
ligprep_FDA.sdf:72-1	-5.112	T9255	Zolpidem tartrate	103188-50-7	C23H27N3O7	457.48	21774	Nervous system
ligprep_FDA.sdf:443-1	-5.109	T6702	Terbinafine	91161-71-6	C21H25N	291.43	20192	Immune system;Infection
ligprep_FDA.sdf:639-4	-5.105	T3534	Tetrabenazine Racemate	718635-93-9	C19H27NO3	317.43	207682	Others
ligprep_FDA.sdf:947-1	-5.102	T1551	Tegaserod maleate	189188-57-6	C20H27N5O5	417.46	21200	Digestive system
ligprep_FDA.sdf:1332-1	-5.101	T0816	Acetohexamide	968-81-0	C15H20N2O4S	324.4	70753	Metabolism
ligprep_FDA.sdf:466-2	-5.099	T6615	Ondansetron	99614-02-5	C18H19N3O	293.36	76960	Others
ligprep_FDA.sdf:1298-2	-5.099	T0887	D-Glucose	50-99-7	C6H12O6	180.16	20734	Others
ligprep_FDA.sdf:60-1	-5.098	T25180	Bromodiphenhydramine hydrochloride	1808-12-4	C17H21BrClNO	370.71	9319	Inflammation
ligprep_FDA.sdf:1634-1	-5.097	T0065	Acetaminophen	103-90-2	C8H9NO2	151.16	40288	Immune system
ligprep_FDA.sdf:48-1	-5.096	T13923	Thiamine nitrate	532-43-4	C12H17N5O4S	327.36	18933	Metabolism
ligprep_FDA.sdf:1293-1	-5.096	T0894	Thiamine hydrochloride	1967-03-08	C12H18Cl2N4OS	337.27	91623	Others
ligprep_FDA.sdf:466-3	-5.094	T6615	Ondansetron	99614-02-5	C18H19N3O	293.36	76960	Others
ligprep_FDA.sdf:339-1	-5.091	T4999	Ertugliflozin	1210344-57-2	C22H25ClO7	436.88	209806	Metabolism
ligprep_FDA.sdf:253-3	-5.09	T7582	tafamidis meglumine	951395-08-7	C21H24Cl2N2O8	503.33	211996	Nervous system
ligprep_FDA.sdf:371-2	-5.09	T4507	Chlorphenesin	104-29-0	C9H11ClO3	202.63	14217	Nervous system
ligprep_FDA.sdf:1449-1	-5.088	T0445	Promethazine	60-87-7	C17H20N2S	284.42	83176	Nervous system
ligprep_FDA.sdf:624-1	-5.088	T3726	Erdafitinib	1346242-81-6	C25H30N6O2	446.55	212018	Cancer
ligprep_FDA.sdf:620-3	-5.087	T3979	Emedastine	87233-61-2	C17H26N4O	302.42	20706	Respiratory system
ligprep_FDA.sdf:728-1	-5.086	T2534	Pitavastatin calcium	147526-32-7	C50H46CaF2N2O8	880.98	22363	Nervous system;Metabolism
ligprep_FDA.sdf:1197-2	-5.084	T1063	Ticarcillin disodium	4697-14-7	C15H14N2Na2O6S2	428.39	50497	Immune system;Infection
ligprep_FDA.sdf:1635-2	-5.078	T0064	Adenine	73-24-5	C5H5N5	135.13	800077	Others
ligprep_FDA.sdf:1348-3	-5.077	T0792	(-)-Sparteine sulfate pentahydrate	6160-12-09	C15H38N2O9S	422.54	215584	Cardiovascular system
ligprep_FDA.sdf:165-16	-5.073	T8709	Nandrolone phenylpropionate	62-90-8	C27H34O3	406.6	11891	Cardiovascular system;Cancer
ligprep_FDA.sdf:1590-1	-5.068	T0142	Brinzolamide	138890-62-7	C12H21N3O5S3	383.51	204251	Others
ligprep_FDA.sdf:68-2	-5.067	T9287	Hydroxychloroquine	118-42-3	C18H26ClN3O	335.87	9768	Immune system
ligprep_FDA.sdf:1212-2	-5.065	T1041	Risedronate Sodium	115436-72-1	C7H10NNaO7P2	305.09	20835	Others
ligprep_FDA.sdf:1695-2	-5.065	T0379	Risedronic Acid	105462-24-6	C7H11NO7P2	283.11	206768	Others
ligprep_FDA.sdf:1434-1	-5.064	T0467	Sildenafil citrate	171599-83-0	C28H38N6O11S	666.7	20895	Respiratory system;Reproductive system
ligprep_FDA.sdf:415-4	-5.064	T6928	Pantoprazole	102625-70-7	C16H15F2N3O4S	383.37	77056	Digestive system;Infection
ligprep_FDA.sdf:1278-1	-5.059	T0932	Cefixime	79350-37-1	C16H15N5O7S2	453.45	65129	Respiratory system;Infection
ligprep_FDA.sdf:251-44	-5.056	T7779	Nelfinavir	159989-64-7	C32H45N3O4S	567.78	20778	Immune system
ligprep_FDA.sdf:259-3	-5.055	T7593	Levomefolate calcium	151533-22-1	C20H23CaN7O6	497.52	203594	Cardiovascular system
ligprep_FDA.sdf:1303-2	-5.054	T0876	Clioquinol	130-26-7	C9H5ClINO	305.5	50235	Infection
ligprep_FDA.sdf:1288-2	-5.05	T0909L	Nalidixic acid sodium salt	3374-05-08	C12H11N2NaO3	254.22	72061	Immune system;Infection
ligprep_FDA.sdf:1705-2	-5.05	T0909	Nalidixic acid	389-08-2	C12H12N2O3	232.24	14214	Immune system;Infection
ligprep_FDA.sdf:1373-2	-5.041	T0739	Guaifenesin	93-14-1	C10H14O4	198.22	205474	Immune system
ligprep_FDA.sdf:253-15	-5.041	T7582	tafamidis meglumine	951395-08-7	C21H24Cl2N2O8	503.33	211996	Nervous system
ligprep_FDA.sdf:1353-1	-5.04	T0785	Dexchlorpheniramine Maleate	2438-32-6	C20H23ClN2O4	390.86	88251	Immune system;Respiratory system
ligprep_FDA.sdf:691-2	-5.036	T2687	Omeprazole sulfide	73590-85-9	C17H19N3O2S	329.42	75347	Immune system
ligprep_FDA.sdf:1027-2	-5.036	T1411	Terbinafine hydrochloride	78628-80-5	C21H26ClN	327.89	76377	Infection
ligprep_FDA.sdf:1347-3	-5.03	T0793	Kanamycin sulfate	25389-94-0	C18H38N4O15S	582.58	62324	Immune system;Infection
ligprep_FDA.sdf:1240-2	-5.029	T0999	Clevidipine	167221-71-8	C21H23Cl2NO6	456.32	22156	Cardiovascular system
ligprep_FDA.sdf:908-2	-5.028	T1616	Cefotiam hydrochloride	66309-69-1	C18H23N9O4S3.2HCl	598.6	50517	Immune system
ligprep_FDA.sdf:1434-2	-5.027	T0467	Sildenafil citrate	171599-83-0	C28H38N6O11S	666.7	20895	Respiratory system;Reproductive system
ligprep_FDA.sdf:573-3	-5.027	T6198	Dolutegravir	1051375-16-6	C20H19F2N3O5	419.38	204790	Immune system;Infection
ligprep_FDA.sdf:460-4	-5.026	T6633	Ranolazine	95635-55-5	C24H33N3O4	427.54	209081	Cardiovascular system
ligprep_FDA.sdf:1550-4	-5.026	T0207	Ranolazine dihydrochloride	95635-56-6	C24H35Cl2N3O4	500.46	201046	Cardiovascular system
ligprep_FDA.sdf:1381-1	-5.026	T0719	Tetrabenazine	58-46-8	C19H27NO3	317.42	21894	Others
ligprep_FDA.sdf:639-1	-5.026	T3534	Tetrabenazine Racemate	718635-93-9	C19H27NO3	317.43	207682	Others
ligprep_FDA.sdf:777-2	-5.025	T2329	Dolutegravir sodium	1051375-19-9	C20H18F2N3NaO5	441.36	204790	Immune system;Infection
ligprep_FDA.sdf:382-1	-5.023	T2O2776	L-Valine	72-18-4	C5H11NO2	117.14	16822	Metabolism
ligprep_FDA.sdf:953-1	-5.022	T1540	Doxepin hydrochloride	1229-29-4	C19H22ClNO	315.84	20126	Nervous system
ligprep_FDA.sdf:344-1	-5.022	T0815L	Warfarin sodium	129-06-6	C19H15NaO4	330.31	40145	Cardiovascular system
ligprep_FDA.sdf:284-17	-5.021	T5841	Travoprost	157283-68-6	C26H35F3O6	500.55	91340	Others
ligprep_FDA.sdf:1252-1	-5.02	T0975	Chlorambucil	305-03-3	C14H19Cl2NO2	304.22	10669	Cancer
ligprep_FDA.sdf:40-1	-5.02	T0262L2	Dextromethorphan	125-71-3	C18H25NO	271.4	21879	Respiratory diseases
ligprep_FDA.sdf:1030-1	-5.02	T1408	Capecitabine	154361-50-9	C15H22FN3O6	359.35	20896	Cancer
ligprep_FDA.sdf:1693-7	-5.019	T0334	Rosiglitazone	122320-73-4	C18H19N3O3S	357.43	76747	Respiratory system;Metabolism
ligprep_FDA.sdf:87-1	-5.015	T0245	RS 61443	115007-34-6	C23H31NO7	433.5	50722	Others
ligprep_FDA.sdf:394-1	-5.014	T6293	Mycophenolate Mofetil	128794-94-5	C23H31NO7	433.5	65379	Others
ligprep_FDA.sdf:880-2	-5.012	T1656	Vandetanib	443913-73-3	C22H24BrFN4O2	475.35	22405	Cancer
ligprep_FDA.sdf:928-1	-5.008	T1582L	Naproxen sodium	26159-34-2	C14H13NaO3	252.24	21920	Inflammation
ligprep_FDA.sdf:929-1	-5.008	T1582	Naproxen	22204-53-1	C14H14O3	230.27	74121	Inflammation
ligprep_FDA.sdf:1631-1	-5.005	T0074	Chlorprothixene	113-59-7	C18H18ClNS	315.86	12486	Nervous system
ligprep_FDA.sdf:1547-4	-5.005	T0211	Azelastine	58581-89-8	C22H24ClN3O	381.9	21127	Immune system
ligprep_FDA.sdf:252-7	-5.004	T7766	Remdesivir	1809249-37-3	C27H35N6O8P	602.58	214787	Immune system;Infection
ligprep_FDA.sdf:1516-1	-5.003	T0272	Nilutamide	63612-50-0	C12H10F3N3O4	317.22	207631	Cancer
ligprep_FDA.sdf:1391-2	-5.002	T0706	Lisinopril dihydrate	83915-83-7	C21H35N3O7	441.52	75743	Nervous system
ligprep_FDA.sdf:119-2	-5.002	T21418	Lisinopril	76547-98-3	C21H31N3O5	405.49	208401	Cardiovascular system
ligprep_FDA.sdf:1318-1	-5	T0849	Pyrimethamine	58-14-0	C12H13ClN4	248.71	8578	Infection
ligprep_FDA.sdf:622-1	-4.999	T3941	Choline Fenofibrate	856676-23-8	C22H28ClNO5	421.91	208705	Metabolism
ligprep_FDA.sdf:1194-1	-4.999	T1070	Cefmetazole sodium	56796-39-5	C15H16N7NaO5S3	493.52	50637	Immune system;Infection
ligprep_FDA.sdf:1018-2	-4.994	T1428	Trifluridine	70-00-8	C10H11F3N2O5	296.2	74311	Cancer
ligprep_FDA.sdf:792-1	-4.99	T2216	Entacapone	130929-57-6	C14H15N3O5	305.29	78941	Others
ligprep_FDA.sdf:1438-1	-4.988	T0459	Sulindac	38194-50-2	C20H17FO3S	356.41	71795	Immune system
ligprep_FDA.sdf:253-2	-4.986	T7582	tafamidis meglumine	951395-08-7	C21H24Cl2N2O8	503.33	211996	Nervous system
ligprep_FDA.sdf:784-1	-4.986	T2305	Isavuconazole	241479-67-4	C22H17F2N5OS	437.47	207500	Infection
ligprep_FDA.sdf:1654-1	-4.985	T0024	Primidone	125-33-7	C12H14N2O2	218.26	40586	Nervous system
ligprep_FDA.sdf:389-1	-4.984	T2A2498	L-Lysine	56-87-1	C6H14N2O2	146.19	16822	Immune system
ligprep_FDA.sdf:201-2	-4.982	T8452	Dantrolene	7261-97-4	C14H10N4O5	314.25	205239	Others
ligprep_FDA.sdf:1482-2	-4.981	T0362	Ticlopidine hydrochloride	53885-35-1	C14H15Cl2NS	300.25	75089	Cardiovascular system
ligprep_FDA.sdf:839-1	-4.979	T1791	Ceritinib	1032900-25-6	C28H36ClN5O3S	558.14	205755	Cancer
ligprep_FDA.sdf:1593-1	-4.972	T0133	Cefdinir	91832-40-5	C14H13N5O5S2	395.41	65259	Respiratory system;Infection
ligprep_FDA.sdf:72-2	-4.972	T9255	Zolpidem tartrate	103188-50-7	C23H27N3O7	457.48	21774	Nervous system
ligprep_FDA.sdf:241-2	-4.971	T8122	Mafenide Acetate	13009-99-9	C9H14N2O4S	246.29	206716	Infection
ligprep_FDA.sdf:1223-2	-4.971	T1026	Mafenide hydrochloride	138-37-4	C7H11ClN2O2S	222.69	201511	Immune system;Infection
ligprep_FDA.sdf:1377-1	-4.968	T0729	Benzyl benzoate	120-51-4	C14H12O2	212.24	84535	Infection
ligprep_FDA.sdf:285-1	-4.966	T5964	Olmesartan	144689-24-7	C24H26N6O3	446.5	202491	Metabolism
ligprep_FDA.sdf:717-1	-4.964	T2551	Etravirine	269055-15-4	C20H15BrN6O	435.28	22187	Immune system
ligprep_FDA.sdf:190-1	-4.961	T15732	Ribociclib succinate	1374639-75-4	C27H36N8O5	552.63	209935	Cancer
ligprep_FDA.sdf:1606-2	-4.96	T0106	Methazolamide	554-57-4	C5H8N4O3S2	236.27	40001	Others
ligprep_FDA.sdf:1007-2	-4.959	T1448L	Dasatinib monohydrate	863127-77-9	C22H28ClN7O3S	506.03	202103	Cancer
ligprep_FDA.sdf:1008-2	-4.959	T1448	Dasatinib	302962-49-8	C22H26ClN7O2S	488.01	21986	Cancer
ligprep_FDA.sdf:457-1	-4.959	T6647	Rotigotine	99755-59-6	C19H25NOS	315.47	21829	Immune system
ligprep_FDA.sdf:1645-1	-4.959	T0035	Dienestrol	84-17-3	C18H18O2	266.34	6110	Endocrine system
ligprep_FDA.sdf:1716-1	-4.957	TP2315	glatiramer Acetate	147245-92-9	C25H45N5O13	623.65	20622	Nervous system
ligprep_FDA.sdf:1009-3	-4.954	T1444	Lomefloxacin	98079-51-7	C17H19F2N3O3	351.35	20013	Immune system
ligprep_FDA.sdf:902-3	-4.954	T1625	Lomefloxacin hydrochloride	98079-52-8	C17H20ClF2N3O3	387.81	20013	Immune system;Infection
ligprep_FDA.sdf:1056-1	-4.953	T1330	Acitretin	55079-83-9	C21H26O3	326.43	91455	Immune system;Inflammation
ligprep_FDA.sdf:1169-1	-4.95	T1109	(Z)-Capsaicin	25775-90-0	C18H27NO3	305.41	22395	Nervous system
ligprep_FDA.sdf:379-1	-4.948	T3S0364	L-Arginine	74-79-3	C6H14N4O2	174.2	16822	Metabolism;Cardiovascular system
ligprep_FDA.sdf:179-2	-4.948	T19288	DL-Arginine	7200-25-1	C6H14N4O2	174.2	16931	Others
ligprep_FDA.sdf:1409-1	-4.948	T0670	L-Arginine hydrochloride	1119-34-2	C6H15ClN4O2	210.66	16931	Others
ligprep_FDA.sdf:500-1	-4.94	T6476	Dofetilide	115256-11-6	C19H27N3O5S2	441.56	207058	Cardiovascular system
ligprep_FDA.sdf:105-1	-4.938	T6956L	Protirelin Acetate(24305-27-9 free base)	T6956L	C18H26N6O6	422.44	18087	Others
ligprep_FDA.sdf:356-1	-4.937	T4574	Sacubitril	149709-62-6	C24H29NO5	411.49	207620	Cardiovascular system
ligprep_FDA.sdf:612-1	-4.937	T4200	Sacubitril hemicalcium salt	1369773-39-6	C48H56CaN2O10	861.06	207620	Cardiovascular system
ligprep_FDA.sdf:86-1	-4.933	TQ0237	Lemborexant	1369764-02-2	C22H20F2N4O2	410.42	212028	nervous system
ligprep_FDA.sdf:436-2	-4.932	T6739	Zoledronic Acid	118072-93-8	C5H10N2O7P2	272.09	90621	Cancer
ligprep_FDA.sdf:1472-1	-4.931	T0376	Crotamiton	483-63-6	C13H17NO	203.28	6927	Immune system
ligprep_FDA.sdf:1500-1	-4.931	T0308	Etidronic acid	2809-21-4	C2H8O7P2	206.03	75800	Cancer
ligprep_FDA.sdf:1120-2	-4.931	T1210	Sodium etidronate	7414-83-7	C2H6Na2O7P2	249.99	17831	Cancer
ligprep_FDA.sdf:1364-1	-4.93	T0755	Carglumic Acid	1188-38-1	C6H10N2O5	190.15	22562	Cardiovascular system
ligprep_FDA.sdf:1249-1	-4.925	T0983L	DL-Penicillamine	52-66-4	C5H11NO2S	149.21	19854	Metabolism
ligprep_FDA.sdf:16-2	-4.918	T5329	Trandolapril	87679-37-6	C24H34N2O5	430.54	20528	Cardiovascular system
ligprep_FDA.sdf:419-2	-4.918	T6902	Naloxone HCl Dihydrate	51481-60-8	C19H26ClNO6	399.87	22410	Nervous system
ligprep_FDA.sdf:818-2	-4.917	T2076	Pimavanserin	706779-91-1	C25H34FN3O2	427.55	207318	Nervous system
ligprep_FDA.sdf:988-1	-4.915	T1485	Methotrexate	1959-05-02	C20H22N8O5	454.44	40385	Cancer
ligprep_FDA.sdf:1008-3	-4.914	T1448	Dasatinib	302962-49-8	C22H26ClN7O2S	488.01	21986	Cancer
ligprep_FDA.sdf:1171-1	-4.912	T1103	Aminoglutethimide	125-84-8	C13H16N2O2	232.28	18202	Cancer
ligprep_FDA.sdf:6-6	-4.912	T21069	Lumateperone	313368-91-1	C24H28FN3O	393.5	209500	nervous system
ligprep_FDA.sdf:1007-3	-4.91	T1448L	Dasatinib monohydrate	863127-77-9	C22H28ClN7O3S	506.03	202103	Cancer
ligprep_FDA.sdf:1477-1	-4.905	T0373	Erlotinib	183321-74-6	C22H23N3O4	393.44	21743	Cancer
ligprep_FDA.sdf:997-2	-4.904	T1469	Levocetirizine	130018-77-8	C21H25ClN2O3	388.89	22064	Respiratory system
ligprep_FDA.sdf:1621-3	-4.904	T0089	Cetirizine dihydrochloride	83881-52-1	C21H27Cl3N2O3	461.81	90199	Immune system
ligprep_FDA.sdf:639-5	-4.902	T3534	Tetrabenazine Racemate	718635-93-9	C19H27NO3	317.43	207682	Others
ligprep_FDA.sdf:1480-3	-4.898	T0365	Thioridazine hydrochloride	130-61-0	C21H27ClN2S2	407.04	88004	Nervous system
ligprep_FDA.sdf:1382-1	-4.897	T0717L	Enoxacin	74011-58-8	C15H17FN4O3	320.32	19616	Immune system;Infection
ligprep_FDA.sdf:1055-2	-4.897	T1331	Riboflavin phosphate sodium	130-40-5	C17H20N4NaO9P	478.33	6071	Others
ligprep_FDA.sdf:195-6	-4.896	TQ0084	Lumateperone Tosylate	1187020-80-9	C31H36FN3O4S	565.7	209500	Nervous system
ligprep_FDA.sdf:344-2	-4.896	T0815L	Warfarin sodium	129-06-6	C19H15NaO4	330.31	40145	Cardiovascular system
ligprep_FDA.sdf:744-1	-4.894	T2483	Dacomitinib	1110813-31-4	C24H25ClFN5O2	469.94	211288	Cancer
ligprep_FDA.sdf:106-1	-4.894	T19965	Dacomitinib hydrate	1042385-75-0	C24H27ClFN5O3	487.96	211288	respiratory system
ligprep_FDA.sdf:946-2	-4.893	T1553	Chlorpheniramine maleate	113-92-8	C20H23ClN2O4	390.87	18397	Immune system
ligprep_FDA.sdf:134-2	-4.891	T12039	Miglustat	72599-27-0	C10H21NO4	219.28	21348	Metabolism
ligprep_FDA.sdf:1225-1	-4.889	T1024	Roflumilast	162401-32-3	C17H14Cl2F2N2O3	403.21	22522	Nervous system
ligprep_FDA.sdf:1482-1	-4.889	T0362	Ticlopidine hydrochloride	53885-35-1	C14H15Cl2NS	300.25	75089	Cardiovascular system
ligprep_FDA.sdf:482-6	-4.888	T6539	Ibandronate sodium monohydrate	138926-19-9	C9H25NNaO8P2	360.23	21455	Cancer
ligprep_FDA.sdf:917-5	-4.888	T1599L	Ibandronate sodium	138844-81-2	C9H22NNaO7P2	341.21	21455	Cancer
ligprep_FDA.sdf:1638-1	-4.887	T0061	Clofibric acid	882-09-7	C10H11ClO3	214.65	16099	Cardiovascular system
ligprep_FDA.sdf:883-4	-4.881	T1651	Rabeprazole sodium	117976-90-6	C18H20N3NaO3S	381.42	204736	Digestive system;Infection
ligprep_FDA.sdf:83-7	-4.88	T22305	Dexrazoxane	24584-09-6	C11H16N4O4	268.27	22025	Cardiovascular system
ligprep_FDA.sdf:1323-1	-4.877	T0839L	S-(+)-Ketoprofen	22161-81-5	C16H14O3	254.3	75679	Immune system
ligprep_FDA.sdf:1324-2	-4.877	T0839	Ketoprofen	22071-15-4	C16H14O3	254.28	73516	Nervous system
ligprep_FDA.sdf:1583-1	-4.876	T0152	Bosutinib	380843-75-4	C26H29Cl2N5O3	530.45	203341	Cancer
ligprep_FDA.sdf:165-1	-4.874	T8709	Nandrolone phenylpropionate	62-90-8	C27H34O3	406.6	11891	Cardiovascular system;Cancer
ligprep_FDA.sdf:486-2	-4.872	T6514	Glasdegib	1095173-27-5	C21H22N6O	374.44	210656	Nervous system
ligprep_FDA.sdf:1001-1	-4.872	T1461	Candesartan	139481-59-7	C24H20N6O3	440.47	78702	Cardiovascular system
ligprep_FDA.sdf:1378-1	-4.872	T0728	Ethosuximide	77-67-8	C7H11NO2	141.17	40253	Nervous system
ligprep_FDA.sdf:762-1	-4.871	T2383	Panobinostat	404950-80-7	C21H23N3O2	349.43	205353	Cancer
ligprep_FDA.sdf:174-4	-4.87	T21066	Norepinephrine bitartrate salt	3414-63-9	C12H17NO9	319.27	211359	Cardiovascular system;nervous system
ligprep_FDA.sdf:910-1	-4.859	T1613	Hydralazine hydrochloride	304-20-1	C8H9ClN4	196.64	40136	Cardiovascular system
ligprep_FDA.sdf:1290-1	-4.853	T0902	Ofloxacin	82419-36-1	C18H20FN3O4	361.37	76093	Immune system;Infection
ligprep_FDA.sdf:691-3	-4.85	T2687	Omeprazole sulfide	73590-85-9	C17H19N3O2S	329.42	75347	Immune system
ligprep_FDA.sdf:1693-2	-4.846	T0334	Rosiglitazone	122320-73-4	C18H19N3O3S	357.43	76747	Respiratory system;Metabolism
ligprep_FDA.sdf:1395-2	-4.846	T0692	Allopurinol	315-30-0	C5H4N4O	136.11	18659	Others;Metabolism
ligprep_FDA.sdf:1601-3	-4.844	T0114	Trichlormethiazide	133-67-5	C8H8Cl3N3O4S2	380.66	83462	Cardiovascular system
ligprep_FDA.sdf:121-1	-4.843	T17226	Vericiguat	1350653-20-1	C19H16F2N8O2	426.38	214377	Cardiovascular system
ligprep_FDA.sdf:75-1	-4.842	T21412	Ketorolac	74103-06-3	C15H13NO3	255.27	20811	other
ligprep_FDA.sdf:1119-1	-4.842	T1212	Ketorolac tromethamine salt	74103-07-4	C19H24N2O6	376.4	19645	Nervous system
ligprep_FDA.sdf:1064-2	-4.839	T1314	Triclosan	3380-34-5	C12H7Cl3O2	289.54	20231	Infection
ligprep_FDA.sdf:1468-2	-4.839	T0385	Prochlorperazine Maleate	1984-02-06	C28H32ClN3O8S	606.09	40058	Nervous system
ligprep_FDA.sdf:769-2	-4.838	T2364	Tucatinib	937263-43-9	C26H24N8O2	480.52	213411	Cancer
ligprep_FDA.sdf:1023-1	-4.837	T1416	Zidovudine	30516-87-1	C10H13N5O4	267.24	76844	Immune system;Infection
ligprep_FDA.sdf:252-10	-4.836	T7766	Remdesivir	1809249-37-3	C27H35N6O8P	602.58	214787	Immune system;Infection
ligprep_FDA.sdf:1386-1	-4.835	T0711	Niclosamide	50-65-7	C13H8Cl2N2O4	327.12	18669	Infection
ligprep_FDA.sdf:84-1	-4.834	T7068	Eicosapentaenoic acid ethyl ester	86227-47-6	C22H34O2	330.5	202057	Cardiovascular system
ligprep_FDA.sdf:546-1	-4.834	T6307	Lubiprostone	136790-76-6	C20H32F2O5	390.46	21908	Digestive system
ligprep_FDA.sdf:1433-2	-4.833	T0472	Venlafaxine hydrochloride	99300-78-4	C17H28CLNO2	313.86	22104	Nervous system
ligprep_FDA.sdf:253-1	-4.832	T7582	tafamidis meglumine	951395-08-7	C21H24Cl2N2O8	503.33	211996	Nervous system
ligprep_FDA.sdf:1011-4	-4.829	T1438	Butoconazole nitrate	64872-77-1	C19H18Cl3N3O3S	474.79	19881	Immune system;Infection
ligprep_FDA.sdf:775-2	-4.829	T2332	Elvitegravir	697761-98-1	C23H23ClFNO5	447.88	203093	Infection
ligprep_FDA.sdf:1146-2	-4.829	T1152	Albendazole	54965-21-8	C12H15N3O2S	265.33	20666	Immune system;Infection
ligprep_FDA.sdf:949-1	-4.828	T1546	Nitazoxanide	55981-09-4	C12H9N3O5S	307.28	21497	Infection
ligprep_FDA.sdf:253-4	-4.822	T7582	tafamidis meglumine	951395-08-7	C21H24Cl2N2O8	503.33	211996	Nervous system
ligprep_FDA.sdf:129-2	-4.82	T21231	Almotriptan	154323-57-6	C17H25N3O2S	335.47	21001	nervous system
ligprep_FDA.sdf:831-1	-4.819	T1852	Belinostat	414864-00-9	C15H14N2O4S	318.35	206256	Cancer
ligprep_FDA.sdf:253-12	-4.816	T7582	tafamidis meglumine	951395-08-7	C21H24Cl2N2O8	503.33	211996	Nervous system
ligprep_FDA.sdf:253-13	-4.815	T7582	tafamidis meglumine	951395-08-7	C21H24Cl2N2O8	503.33	211996	Nervous system
ligprep_FDA.sdf:77-1	-4.812	T15675	Tirbanibulin Mesylate	1080645-95-9	C27H33N3O6S	527.63	213189	Others
ligprep_FDA.sdf:542-1	-4.812	T6345	Tirbanibulin	897016-82-9	C26H29N3O3	431.53	213189	Cancer
ligprep_FDA.sdf:741-2	-4.81	T2508	Binimetinib	606143-89-9	C17H15BrF2N4O3	441.23	210498	Cancer
ligprep_FDA.sdf:142-1	-4.807	T17026	Tecovirimat	869572-92-9	C19H15F3N2O3	376.33	208627	infection
ligprep_FDA.sdf:788-2	-4.805	T2239L	Raltegravir	518048-05-0	C20H21FN6O5	444.42	206510	Immune system
ligprep_FDA.sdf:358-1	-4.803	T7064	Valproic Acid	99-66-1	C8H16O2	144.21	18081	Nervous system
ligprep_FDA.sdf:915-1	-4.803	T1602	Valproic acid sodium salt	1069-66-5	C8H15NaO2	166.2	22152	Nervous system
ligprep_FDA.sdf:924-2	-4.8	T1589	D-Cycloserine	68-41-7	C3H6N2O2	102.09	60593	Infection
ligprep_FDA.sdf:1693-6	-4.799	T0334	Rosiglitazone	122320-73-4	C18H19N3O3S	357.43	76747	Respiratory system;Metabolism
ligprep_FDA.sdf:284-31	-4.797	T5841	Travoprost	157283-68-6	C26H35F3O6	500.55	91340	Others
ligprep_FDA.sdf:1145-2	-4.797	T1153	Trimethoprim	738-70-5	C14H18N4O3	290.32	71815	Immune system;Infection
ligprep_FDA.sdf:1601-4	-4.787	T0114	Trichlormethiazide	133-67-5	C8H8Cl3N3O4S2	380.66	83462	Cardiovascular system
ligprep_FDA.sdf:258-1	-4.786	T5995	Larotrectinib	1223403-58-4	C21H22F2N6O2	428.44	210861	Cancer
ligprep_FDA.sdf:1108-1	-4.785	T1232	Mepyramine maleate	59-33-6	C21H27N3O5	401.47	80808	Nervous system
ligprep_FDA.sdf:1071-1	-4.785	T1305	Ceftazidime	72558-82-8	C22H22N6O7S2	546.57	50823	Immune system;Infection
ligprep_FDA.sdf:997-1	-4.781	T1469	Levocetirizine	130018-77-8	C21H25ClN2O3	388.89	22064	Respiratory system
ligprep_FDA.sdf:1621-1	-4.781	T0089	Cetirizine dihydrochloride	83881-52-1	C21H27Cl3N2O3	461.81	90199	Immune system
ligprep_FDA.sdf:922-1	-4.78	T1592	Acetohydroxamic acid	546-88-3	C2H5NO2	75.07	18749	Immune system;Infection
ligprep_FDA.sdf:68-5	-4.778	T9287	Hydroxychloroquine	118-42-3	C18H26ClN3O	335.87	9768	Immune system
ligprep_FDA.sdf:763-2	-4.764	T2382	Vemurafenib	918504-65-1	C23H18ClF2N3O3S	489.92	202429	Cancer
ligprep_FDA.sdf:169-2	-4.764	T8654	Plx-4032	1029872-54-5	C23H18ClF2N3O3S	489.92	202429	Cancer
ligprep_FDA.sdf:377-1	-4.764	T5S0636	Citric acid	77-92-9	C6H8O7	192.12	209589	Metabolism
ligprep_FDA.sdf:785-1	-4.762	T2303	Afatinib	439081-18-2	C24H25ClFN5O3	485.94	201292	Cancer
ligprep_FDA.sdf:849-1	-4.762	T1773	Afatinib Dimaleate	850140-73-7	C32H33ClFN5O11	718.08	201292	Cancer
ligprep_FDA.sdf:253-9	-4.756	T7582	tafamidis meglumine	951395-08-7	C21H24Cl2N2O8	503.33	211996	Nervous system
ligprep_FDA.sdf:1574-1	-4.754	T0172	Maprotiline hydrochloride	10347-81-6	C20H24ClN	313.86	71943	Nervous system
ligprep_FDA.sdf:965-1	-4.75	T1518	Olmesartan Medoxomil	144689-63-4	C29H30N6O6	558.59	200175	Metabolism
ligprep_FDA.sdf:1000-1	-4.741	T1462	Captopril	62571-86-2	C9H15NO3S	217.29	74322	Cardiovascular system
ligprep_FDA.sdf:1544-4	-4.74	T0214	Pioglitazone	111025-46-8	C19H20N2O3S	356.44	76798	Metabolism
ligprep_FDA.sdf:6-4	-4.739	T21069	Lumateperone	313368-91-1	C24H28FN3O	393.5	209500	nervous system
ligprep_FDA.sdf:1145-1	-4.735	T1153	Trimethoprim	738-70-5	C14H18N4O3	290.32	71815	Immune system;Infection
ligprep_FDA.sdf:436-1	-4.734	T6739	Zoledronic Acid	118072-93-8	C5H10N2O7P2	272.09	90621	Cancer
ligprep_FDA.sdf:1606-3	-4.733	T0106	Methazolamide	554-57-4	C5H8N4O3S2	236.27	40001	Others
ligprep_FDA.sdf:1309-1	-4.732	T0865	Ranitidine Hydrochloride	66357-59-3	C13H23ClN4O3S	350.86	18703	Immune system;Infection
ligprep_FDA.sdf:1009-1	-4.73	T1444	Lomefloxacin	98079-51-7	C17H19F2N3O3	351.35	20013	Immune system
ligprep_FDA.sdf:902-1	-4.73	T1625	Lomefloxacin hydrochloride	98079-52-8	C17H20ClF2N3O3	387.81	20013	Immune system;Infection
ligprep_FDA.sdf:165-11	-4.727	T8709	Nandrolone phenylpropionate	62-90-8	C27H34O3	406.6	11891	Cardiovascular system;Cancer
ligprep_FDA.sdf:811-1	-4.721	T2131	Articaine hydrochloride	23964-57-0	C13H21ClN2O3S	320.84	22466	Nervous system
ligprep_FDA.sdf:603-1	-4.721	T4333	Quinine dihydrochloride	60-93-5	C20H26Cl2N2O2	397.34	21799	Immune system;Infection
ligprep_FDA.sdf:1702-1	-4.721	T0690	Quinine	130-95-0	C20H24N2O2	324.42	91661	Immune system
ligprep_FDA.sdf:426-2	-4.721	T6864	Ixabepilone	219989-84-1	C27H42N2O5S	506.7	22065	Cancer
ligprep_FDA.sdf:817-11	-4.719	T2096	Framycetin sulfate	4146-30-9	C23H48N6O17S	712.22	62166	Immune system;Infection
ligprep_FDA.sdf:704-2	-4.719	T2586	Cabozantinib	849217-68-1	C28H24FN3O5	501.5	208692	Cancer
ligprep_FDA.sdf:59-1	-4.718	T0331L	Moxifloxacin	151096-09-2	C21H24FN3O4	401.43	205572	infection
ligprep_FDA.sdf:492-1	-4.716	T6497	Fenoprofen Calcium	34597-40-5	C30H26CaO6	522.6	72267	Immune system
ligprep_FDA.sdf:1669-1	-4.716	T0184	Fenoprofen calcium dihydrate	53746-45-5	C30H30CaO8	558.63	72267	Immune system
ligprep_FDA.sdf:418-1	-4.716	T6905	Netupitant	290297-26-6	C30H32F6N4O	578.59	205718	Others
ligprep_FDA.sdf:1494-1	-4.715	T0331	Moxifloxacin hydrochloride	186826-86-8	C23H29ClFN3O4	437.89	21598	Infection
ligprep_FDA.sdf:388-2	-4.713	T2A2532	L-Histidine	71-00-1	C6H9N3O2	155.15	16822	Immune system
ligprep_FDA.sdf:342-2	-4.713	T4826	L-Histidine monohydrochloride monohydrat	5934-29-2	C6H12ClN3O3	209.63	16822	Others
ligprep_FDA.sdf:380-1	-4.709	T3O2749	L-Leucine	61-90-5	C6H13NO2	131.17	16822	Others
ligprep_FDA.sdf:1583-2	-4.708	T0152	Bosutinib	380843-75-4	C26H29Cl2N5O3	530.45	203341	Cancer
ligprep_FDA.sdf:1439-1	-4.707	T0458	Indomethacin	53-86-1	C19H16ClNO4	357.79	204768	Nervous system
ligprep_FDA.sdf:1547-3	-4.703	T0211	Azelastine	58581-89-8	C22H24ClN3O	381.9	21127	Immune system
ligprep_FDA.sdf:1547-1	-4.702	T0211	Azelastine	58581-89-8	C22H24ClN3O	381.9	21127	Immune system
ligprep_FDA.sdf:347-1	-4.701	T4559	Isocarboxazid	59-63-2	C12H13N3O2	231.25	11961	Others
ligprep_FDA.sdf:1481-1	-4.701	T0364	Dibucaine	85-79-0	C20H29N3O2	343.46	6203	Nervous system
ligprep_FDA.sdf:1694-1	-4.701	T0364L	Dibucaine hydrochloride	1961-12-01	C20H30ClN3O2	379.92	6203	Nervous system
ligprep_FDA.sdf:942-1	-4.698	T1564	Cisplatin	15663-27-1	H6Cl2N2Pt	300.05	74656	Cancer
ligprep_FDA.sdf:493-1	-4.697	T6493	Escitalopram Oxalate	219861-08-2	C22H23FN2O5	414.43	205619	Nervous system
ligprep_FDA.sdf:426-1	-4.696	T6864	Ixabepilone	219989-84-1	C27H42N2O5S	506.7	22065	Cancer
ligprep_FDA.sdf:1463-2	-4.694	T0399	Methyl salicylate	119-36-8	C8H8O3	152.15	22029	Nervous system
ligprep_FDA.sdf:423-1	-4.692	T6875	Lesinurad	878672-00-5	C17H14BrN3O2S	404.28	207988	Metabolism
ligprep_FDA.sdf:1288-1	-4.69	T0909L	Nalidixic acid sodium salt	3374-05-08	C12H11N2NaO3	254.22	72061	Immune system;Infection
ligprep_FDA.sdf:1705-1	-4.69	T0909	Nalidixic acid	389-08-2	C12H12N2O3	232.24	14214	Immune system;Infection
ligprep_FDA.sdf:4-2	-4.69	T15366	Gabapentin enacarbil	478296-72-9	C16H27NO6	329.39	213501	nervous system
ligprep_FDA.sdf:1457-2	-4.684	T0420	Pentetic Acid	67-43-6	C14H23N3O10	393.35	21749	Nervous system
ligprep_FDA.sdf:364-1	-4.68	T4566	Lodoxamide	53882-12-5	C11H6ClN3O6	311.63	20191	Inflammation
ligprep_FDA.sdf:1438-2	-4.679	T0459	Sulindac	38194-50-2	C20H17FO3S	356.41	71795	Immune system
ligprep_FDA.sdf:28-1	-4.676	T21425	Mephenytoin	1950-12-04	C12H14N2O2	218.25	6008	nervous?system?
ligprep_FDA.sdf:180-1	-4.674	T8684	Sotorasib	2296729-00-3	C30H30F2N6O3	560.59	214665	Cancer
ligprep_FDA.sdf:126-1	-4.674	T22258	Sotorasib racemate	2252403-56-6	C30H30F2N6O3	560.59	214665	Cancer
ligprep_FDA.sdf:165-31	-4.67	T8709	Nandrolone phenylpropionate	62-90-8	C27H34O3	406.6	11891	Cardiovascular system;Cancer
ligprep_FDA.sdf:48-2	-4.668	T13923	Thiamine nitrate	532-43-4	C12H17N5O4S	327.36	18933	Metabolism
ligprep_FDA.sdf:1293-2	-4.668	T0894	Thiamine hydrochloride	1967-03-08	C12H18Cl2N4OS	337.27	91623	Others
ligprep_FDA.sdf:253-11	-4.665	T7582	tafamidis meglumine	951395-08-7	C21H24Cl2N2O8	503.33	211996	Nervous system
ligprep_FDA.sdf:1308-2	-4.66	T0866	Propafenone	54063-53-5	C21H27NO3	341.44	19151	Cardiovascular system
ligprep_FDA.sdf:357-2	-4.659	T4568	Dolasetron	115956-12-2	C19H20N2O3	324.38	20624	Others
ligprep_FDA.sdf:402-1	-4.659	T6998	Tedizolid Phosphate	856867-55-5	C17H16FN6O6P	450.32	205435	Immune system;Infection
ligprep_FDA.sdf:1621-4	-4.658	T0089	Cetirizine dihydrochloride	83881-52-1	C21H27Cl3N2O3	461.81	90199	Immune system
ligprep_FDA.sdf:381-1	-4.657	T2O2777	L-Threonine	72-19-5	C4H9NO3	119.12	16822	Others
ligprep_FDA.sdf:1112-1	-4.656	T1224	Cefuroxime sodium	56238-63-2	C16H15N4NaO8S	446.37	64124	Immune system;Infection
ligprep_FDA.sdf:931-1	-4.652	T1579	Mestranol	72-33-3	C21H26O2	310.43	16029	Endocrine system
ligprep_FDA.sdf:1314-1	-4.651	T0857	Fenipentol	583-03-9	C11H16O	164.25	20122	Metabolism
ligprep_FDA.sdf:605-2	-4.648	T4297	Flibanserin	167933-07-5	C20H21F3N4O	390.41	22526	Nervous system
ligprep_FDA.sdf:894-1	-4.647	T1634	Glibenclamide	10238-21-8	C23H28ClN3O5S	494.01	20051	Metabolism
ligprep_FDA.sdf:1385-2	-4.644	T0715	Chlormezanone	80-77-3	C11H12ClNO3S	273.73	11467	Nervous system
ligprep_FDA.sdf:1433-1	-4.643	T0472	Venlafaxine hydrochloride	99300-78-4	C17H28CLNO2	313.86	22104	Nervous system
ligprep_FDA.sdf:1533-4	-4.643	T0230	Prasugrel	150322-43-3	C20H20FNO3S	373.44	22307	Cardiovascular system
ligprep_FDA.sdf:182-1	-4.642	T8631	pyridostigmine	155-97-5	C9H13BrN2O2	261.12	89572	Nervous system;Immune system
ligprep_FDA.sdf:1356-1	-4.642	T0780	Pyridostigmine bromide	101-26-8	C9H13BrN2O2	261.12	9829	Immune system
ligprep_FDA.sdf:880-1	-4.637	T1656	Vandetanib	443913-73-3	C22H24BrFN4O2	475.35	22405	Cancer
ligprep_FDA.sdf:270-7	-4.637	T7117	Sapropterin dihydrochloride	69056-38-8	C9H17Cl2N5O3	314.17	210027	Others
ligprep_FDA.sdf:1285-1	-4.632	T0912L	Tetracycline	60-54-8	C22H24N2O8	444.43	50493	Infection
ligprep_FDA.sdf:217-1	-4.632	T8390	Cefazolin	25953-19-9	C14H14N8O4S3	454.51	209217	Immune system;Respiratory system;Infection
ligprep_FDA.sdf:1266-1	-4.632	T0953	Cefazolin sodium	27164-46-1	C14H13N8NaO4S3	476.48	63207	Immune system;Infection
ligprep_FDA.sdf:710-1	-4.63	T2569	Chlorotrianisene	569-57-3	C23H21ClO3	380.86	84652	Endocrine system;Cancer
ligprep_FDA.sdf:288-2	-4.63	T5784	Topotecan	123948-87-8	C23H23N3O5	421.45	200582	Cancer
ligprep_FDA.sdf:1135-2	-4.63	T1174	Topotecan hydrochloride	119413-54-6	C23H24ClN3O5	457.92	22453	Cancer
ligprep_FDA.sdf:1420-1	-4.629	T0500	Chloroxine	773-76-2	C9H5Cl2NO	214.05	17594	Immune system
ligprep_FDA.sdf:1440-1	-4.629	T0457	Probenecid	57-66-9	C13H19NO4S	285.36	40618	Metabolism;Cardiovascular system
ligprep_FDA.sdf:205-28	-4.627	TQ0200	Paricalcitol	131918-61-1	C27H44O3	416.64	201657	Cancer
ligprep_FDA.sdf:479-1	-4.626	T6547	Ipratropium Bromide	22254-24-6	C20H30BrNO3	412.37	76724	Nervous system
ligprep_FDA.sdf:1613-1	-4.626	T0098	Ipratropium bromide monohydrate	66985-17-9	C20H32BrNO4	430.38	74755	Respiratory system
ligprep_FDA.sdf:759-2	-4.625	T2387	Glycopyrrolate	596-51-0	C19H28BrNO3	398.33	207923	Nervous system
ligprep_FDA.sdf:823-1	-4.623	T1963	Capmatinib	1029712-80-8	C23H17FN6O	412.42	213591	Cancer
ligprep_FDA.sdf:135-1	-4.623	T8825	Capmatinib 2HCl.H2O	1865733-40-9	C23H21Cl2FN6O2?	503.4	213591	Cancer
ligprep_FDA.sdf:425-1	-4.622	T6867	Belumosudil	911417-87-3	C26H24N6O2	452.51	214783	Others
ligprep_FDA.sdf:1175-1	-4.621	T1096	Milrinone	78415-72-2	C12H9N3O	211.22	75530	Metabolism
ligprep_FDA.sdf:1637-3	-4.621	T0062	Folic acid	59-30-3	C19H19N7O6	441.4	40625	Nervous system
ligprep_FDA.sdf:1385-1	-4.621	T0715	Chlormezanone	80-77-3	C11H12ClNO3S	273.73	11467	Nervous system
ligprep_FDA.sdf:923-1	-4.62	T1590	Letrozole	112809-51-5	C17H11N5	285.3	78190	Cancer
ligprep_FDA.sdf:1533-6	-4.618	T0230	Prasugrel	150322-43-3	C20H20FNO3S	373.44	22307	Cardiovascular system
ligprep_FDA.sdf:165-30	-4.614	T8709	Nandrolone phenylpropionate	62-90-8	C27H34O3	406.6	11891	Cardiovascular system;Cancer
ligprep_FDA.sdf:583-1	-4.614	T6115	Fostamatinib	901119-35-5	C23H26FN6O9P	580.46	209299	Others
ligprep_FDA.sdf:1255-2	-4.611	T0973	Pyridoxine	65-23-6	C8H11NO3	169.18	80618	Others
ligprep_FDA.sdf:809-1	-4.611	T2134	Dorzolamide hydrochloride	130693-82-2	C10H17ClN2O4S3	360.9	77846	Others
ligprep_FDA.sdf:383-1	-4.61	T2O2731	L-Aspartic acid	56-84-8	C4H7NO4	133.1	19018	Immune system
ligprep_FDA.sdf:1378-2	-4.61	T0728	Ethosuximide	77-67-8	C7H11NO2	141.17	40253	Nervous system
ligprep_FDA.sdf:28-2	-4.608	T21425	Mephenytoin	1950-12-04	C12H14N2O2	218.25	6008	nervous?system?
ligprep_FDA.sdf:1009-6	-4.607	T1444	Lomefloxacin	98079-51-7	C17H19F2N3O3	351.35	20013	Immune system
ligprep_FDA.sdf:902-6	-4.607	T1625	Lomefloxacin hydrochloride	98079-52-8	C17H20ClF2N3O3	387.81	20013	Immune system;Infection
ligprep_FDA.sdf:1152-2	-4.606	T1143	Carbenicillin disodium	4800-94-6	C17H16N2Na2O6S	422.36	50298	Immune system
ligprep_FDA.sdf:554-1	-4.606	T6244	Cidofovir	113852-37-2	C8H14N3O6P	279.19	201276	Infection
ligprep_FDA.sdf:691-4	-4.605	T2687	Omeprazole sulfide	73590-85-9	C17H19N3O2S	329.42	75347	Immune system
ligprep_FDA.sdf:1137-1	-4.603	T1168	Desonide	638-94-8	C24H32O6	416.51	21978	Immune system
ligprep_FDA.sdf:149-1	-4.603	T8736	Cidofovir dihydrate	149394-66-1	C8H18N3O8P	315.22	201276	Infection
ligprep_FDA.sdf:1642-3	-4.603	T0053	Hydroxyzine Pamoate	10246-75-0	C44H43ClN2O8	763.27	40156	Nervous system
ligprep_FDA.sdf:602-3	-4.599	T4382	Proguanil hydrochloride	637-32-1	C11H17Cl2N5	290.19	202362	Immune system;Infection
ligprep_FDA.sdf:777-3	-4.586	T2329	Dolutegravir sodium	1051375-19-9	C20H18F2N3NaO5	441.36	204790	Immune system;Infection
ligprep_FDA.sdf:1175-2	-4.585	T1096	Milrinone	78415-72-2	C12H9N3O	211.22	75530	Metabolism
ligprep_FDA.sdf:395-1	-4.583	T1183	Retinol	68-26-8	C20H30O	286.45	6823	Endocrine system;Cancer;Infection
ligprep_FDA.sdf:706-1	-4.575	T2583	Cilastatin	82009-34-5	C16H26N2O5S	358.45	90577	Infection
ligprep_FDA.sdf:1687-1	-4.574	T0171	Norethynodrel	68-23-5	C20H26O2	298.42	10976	Endocrine system
ligprep_FDA.sdf:406-2	-4.574	T6962	Rasagiline Mesylate	161735-79-1	C13H17NO3S	267.34	201823	Nervous system
ligprep_FDA.sdf:1162-2	-4.574	T1119	Rasagiline	136236-51-6	C12H13N	171.24	201823	Nervous system
ligprep_FDA.sdf:1097-5	-4.573	T1255	Tobramycin	32986-56-4	C18H37N5O9	467.51	50804	Immune system;Infection
ligprep_FDA.sdf:791-2	-4.57	T2222	Carbinoxamine Maleate Salt	3505-38-2	C20H23ClN2O5	406.86	22556	Immune system
ligprep_FDA.sdf:253-14	-4.566	T7582	tafamidis meglumine	951395-08-7	C21H24Cl2N2O8	503.33	211996	Nervous system
ligprep_FDA.sdf:639-6	-4.565	T3534	Tetrabenazine Racemate	718635-93-9	C19H27NO3	317.43	207682	Others
ligprep_FDA.sdf:117-1	-4.565	T16471	Perflubron	423-55-2	C8BrF17	498.96	20091	others
ligprep_FDA.sdf:1097-2	-4.559	T1255	Tobramycin	32986-56-4	C18H37N5O9	467.51	50804	Immune system;Infection
ligprep_FDA.sdf:689-3	-4.558	T2725	Scopolamine hydrobromide	114-49-8	C17H22BrNO4	384.26	17874	Nervous system
ligprep_FDA.sdf:378-3	-4.558	T3S0478	Scopolamine	51-34-3	C17H21NO4	303.35	78830	Others
ligprep_FDA.sdf:270-4	-4.558	T7117	Sapropterin dihydrochloride	69056-38-8	C9H17Cl2N5O3	314.17	210027	Others
ligprep_FDA.sdf:474-1	-4.557	T6567	Levofloxacin	100986-85-4	C18H20FN3O4	361.37	76361	Respiratory system;Infection
ligprep_FDA.sdf:1290-2	-4.557	T0902	Ofloxacin	82419-36-1	C18H20FN3O4	361.37	76093	Immune system;Infection
ligprep_FDA.sdf:148-1	-4.557	T8747	Levofloxacin hydrochloride	177325-13-2	C18H21ClFN3O4	397.8	20634	Respiratory system
ligprep_FDA.sdf:758-1	-4.551	T2389	Dapagliflozin	461432-26-8	C21H25ClO6	408.87	202293	Metabolism
ligprep_FDA.sdf:599-1	-4.551	T4460	Dapagliflozin ((2S)-1,2-propanediol, hydrate)	960404-48-2	C24H35ClO9	502.98	202293	Metabolism
ligprep_FDA.sdf:104-1	-4.546	T10358	Netarsudil hydrochloride	1253952-02-1	C28H29Cl2N3O3	526.45	208259	Others
ligprep_FDA.sdf:253-6	-4.546	T7582	tafamidis meglumine	951395-08-7	C21H24Cl2N2O8	503.33	211996	Nervous system
ligprep_FDA.sdf:633-1	-4.545	T3625	Bempedoic acid	738606-46-7	C19H36O5	344.49	211616	Cardiovascular system
ligprep_FDA.sdf:1063-2	-4.544	T1320	Disopyramide	3737-09-05	C21H29N3O	339.47	70101	Cardiovascular system
ligprep_FDA.sdf:563-2	-4.542	T6221	Nalmefene hydrochloride	58895-64-0	C21H26ClNO3	375.89	20459	Nervous system
ligprep_FDA.sdf:253-16	-4.539	T7582	tafamidis meglumine	951395-08-7	C21H24Cl2N2O8	503.33	211996	Nervous system
ligprep_FDA.sdf:786-2	-4.535	T2279	Tizoxanide	173903-47-4	C10H7N3O4S	265.25	21498	Infection
ligprep_FDA.sdf:759-1	-4.534	T2387	Glycopyrrolate	596-51-0	C19H28BrNO3	398.33	207923	Nervous system
ligprep_FDA.sdf:372-1	-4.531	T4501	Ceftizoxime	68401-81-0	C13H13N5O5S2	383.41	63294	Immune system;Infection
ligprep_FDA.sdf:179-1	-4.524	T19288	DL-Arginine	7200-25-1	C6H14N4O2	174.2	16931	Others
ligprep_FDA.sdf:1354-1	-4.516	T0782	Benzthiazide	91-33-8	C15H14ClN3O4S3	431.94	12128	Cardiovascular system
ligprep_FDA.sdf:567-1	-4.515	T6215	Abiraterone Acetate	154229-18-2	C26H33NO2	391.55	202379	Cancer
ligprep_FDA.sdf:1308-1	-4.513	T0866	Propafenone	54063-53-5	C21H27NO3	341.44	19151	Cardiovascular system
ligprep_FDA.sdf:1199-1	-4.505	T1058	Carboplatin	41575-94-4	C6H12N2O4Pt	371.25	77059	Cancer
ligprep_FDA.sdf:1310-2	-4.505	T0864	L-Thyroxine	51-48-9	C15H11I4NO4	776.87	206977	Immune system
ligprep_FDA.sdf:139-2	-4.505	T22355	L-Thyroxine sodium	1955-03-08	C15H10I4NO4.Na	798.85	21210	Metabolism
ligprep_FDA.sdf:850-1	-4.499	T1766	Empagliflozin	864070-44-0	C23H27ClO7	450.91	204629	Metabolism
ligprep_FDA.sdf:757-1	-4.492	T2393	Efavirenz	154598-52-4	C14H9ClF3NO2	315.68	22096	Immune system;Infection
ligprep_FDA.sdf:1382-3	-4.491	T0717L	Enoxacin	74011-58-8	C15H17FN4O3	320.32	19616	Immune system;Infection
ligprep_FDA.sdf:935-1	-4.485	T1573	Flunisolide	3385-03-03	C24H31FO6	434.5	74805	Respiratory system
ligprep_FDA.sdf:916-1	-4.481	T1601	Lomustine	13010-47-4	C9H16ClN3O2	233.7	17588	Cancer
ligprep_FDA.sdf:298-1	-4.476	T5174	Nestoron	7759-35-5	C23H30O4	370.48	209627	Others
ligprep_FDA.sdf:215-1	-4.474	T8386	Esomeprazole Magnesium trihydrate	217087-09-7	C34H42MgN6O9S2	767.17	212376	Digestive system
ligprep_FDA.sdf:1363-1	-4.474	T0757	Omeprazole	73590-58-6	C17H19N3O3S	345.42	75347	Digestive system;Infection
ligprep_FDA.sdf:1496-1	-4.474	T0326L	L-Glutamine	56-85-9	C5H10N2O3	146.14	21667	Chromosomal disease
ligprep_FDA.sdf:174-3	-4.471	T21066	Norepinephrine bitartrate salt	3414-63-9	C12H17NO9	319.27	211359	Cardiovascular system;nervous system
ligprep_FDA.sdf:481-2	-4.471	T6540	Ibuprofen Lysine	57469-77-9	C19H32N2O4	352.47	18989	Cardiovascular system
ligprep_FDA.sdf:1693-8	-4.469	T0334	Rosiglitazone	122320-73-4	C18H19N3O3S	357.43	76747	Respiratory system;Metabolism
ligprep_FDA.sdf:1351-2	-4.464	T0788	Spectinomycin dihydrochloride	21736-83-4	C14H26CL2N2O7	405.27	50347	Immune system;Infection
ligprep_FDA.sdf:901-1	-4.463	T1626	Prostaglandin E1	745-65-3	C20H34O5	354.48	74815	Metabolism
ligprep_FDA.sdf:537-1	-4.462	T6372	Albendazole sulfoxide	54029-12-8	C12H15N3O3S	281.33	210434	Others
ligprep_FDA.sdf:1345-3	-4.462	T0797	Cimetidine	51481-61-9	C10H16N6S	252.34	74151	Immune system
ligprep_FDA.sdf:12-1	-4.461	T16280	Nedocromil	69049-73-6	C19H17NO7	371.34	21009	Respiratory system
ligprep_FDA.sdf:919-1	-4.459	T1595	Nevirapine	129618-40-2	C15H14N4O	266.3	77521	Immune system;Infection
ligprep_FDA.sdf:282-4	-4.457	T6195	Baloxavir marboxil	1985606-14-1	C27H23F2N3O7S	571.55	210854	Immune system;Infection
ligprep_FDA.sdf:1165-2	-4.453	T1115	Doxylamine succinate	562-10-7	C21H28N2O5	388.46	18066	Endocrine system
ligprep_FDA.sdf:811-2	-4.449	T2131	Articaine hydrochloride	23964-57-0	C13H21ClN2O3S	320.84	22466	Nervous system
ligprep_FDA.sdf:682-1	-4.441	T3033	Deoxycorticosterone acetate	56-47-3	C23H32O4	372.5	5151	Endocrine system
ligprep_FDA.sdf:10-1	-4.441	T12478L	Pinacidil	60560-33-0	C13H19N5	245.32	19456	Cardiovascular system
ligprep_FDA.sdf:1292-1	-4.44	T0895	Oxytetracycline	79-57-2	C22H24N2O9	460.44	61015	Immune system;Infection
ligprep_FDA.sdf:492-2	-4.44	T6497	Fenoprofen Calcium	34597-40-5	C30H26CaO6	522.6	72267	Immune system
ligprep_FDA.sdf:1669-2	-4.44	T0184	Fenoprofen calcium dihydrate	53746-45-5	C30H30CaO8	558.63	72267	Immune system
ligprep_FDA.sdf:565-2	-4.438	T6218	Selumetinib	606143-52-6	C17H15BrClFN4O3	457.68	213756	Cancer;Chromosomal disease
ligprep_FDA.sdf:1675-1	-4.438	T1142	Clindamycin phosphate	24729-96-2	C18H34ClN2O8PS	504.96	50802	Endocrine system;Infection
ligprep_FDA.sdf:221-2	-4.435	T8399	Crizotinib hydrochloride	1415560-69-8	C21H23Cl3FN5O	486.8	202570	Respiratory system;Cancer
ligprep_FDA.sdf:877-2	-4.435	T1661	Crizotinib	877399-52-5	C21H22Cl2FN5O	450.34	202570	Cancer
ligprep_FDA.sdf:948-1	-4.434	T1549	Raloxifene hydrochloride	82640-04-8	C28H28ClNO4S	510.04	90842	Cancer
ligprep_FDA.sdf:958-4	-4.432	T1533	Valganciclovir hydrochloride	175865-59-5	C14H23ClN6O5	390.82	200790	Infection
ligprep_FDA.sdf:1318-3	-4.43	T0849	Pyrimethamine	58-14-0	C12H13ClN4	248.71	8578	Infection
ligprep_FDA.sdf:1132-1	-4.426	T1181	Gefitinib	184475-35-2	C22H24ClFN4O3	446.91	206995	Cancer
ligprep_FDA.sdf:1107-1	-4.421	T1234	5,5-Dimethyloxazolidine-2,4-dione	695-53-4	C5H7NO3	129.12	5856	Metabolism
ligprep_FDA.sdf:1097-4	-4.421	T1255	Tobramycin	32986-56-4	C18H37N5O9	467.51	50804	Immune system;Infection
ligprep_FDA.sdf:1325-1	-4.418	T0836	Sulfadoxine	2447-57-6	C12H14N4O4S	310.33	18557	Immune system;Infection
ligprep_FDA.sdf:195-5	-4.418	TQ0084	Lumateperone Tosylate	1187020-80-9	C31H36FN3O4S	565.7	209500	Nervous system
ligprep_FDA.sdf:759-3	-4.417	T2387	Glycopyrrolate	596-51-0	C19H28BrNO3	398.33	207923	Nervous system
ligprep_FDA.sdf:270-8	-4.416	T7117	Sapropterin dihydrochloride	69056-38-8	C9H17Cl2N5O3	314.17	210027	Others
ligprep_FDA.sdf:415-7	-4.408	T6928	Pantoprazole	102625-70-7	C16H15F2N3O4S	383.37	77056	Digestive system;Infection
ligprep_FDA.sdf:1605-1	-4.405	T0107	Halcinonide	3093-35-4	C24H32ClFO5	454.96	17556	Endocrine system
ligprep_FDA.sdf:1488-1	-4.404	T0344L	Miconazole nitrate	22832-87-7	C18H15Cl4N3O4	479.15	73508	Infection
ligprep_FDA.sdf:42-2	-4.401	T19658	Enflurane	13838-16-9	C3H2ClF5O	184.49	17087	Others
ligprep_FDA.sdf:1047-2	-4.4	T1364	7-Aminodeacetoxycephalosporanic acid	22252-43-3	C8H10N2O3S	214.24	90836	Immune system;Infection
ligprep_FDA.sdf:479-4	-4.399	T6547	Ipratropium Bromide	22254-24-6	C20H30BrNO3	412.37	76724	Nervous system
ligprep_FDA.sdf:1613-4	-4.399	T0098	Ipratropium bromide monohydrate	66985-17-9	C20H32BrNO4	430.38	74755	Respiratory system
ligprep_FDA.sdf:315-2	-4.394	T5022	Ceforanide	60925-61-3	C20H21N7O6S2	519.55	50554	Immune system
ligprep_FDA.sdf:1347-2	-4.394	T0793	Kanamycin sulfate	25389-94-0	C18H38N4O15S	582.58	62324	Immune system;Infection
ligprep_FDA.sdf:486-3	-4.392	T6514	Glasdegib	1095173-27-5	C21H22N6O	374.44	210656	Nervous system
ligprep_FDA.sdf:222-1	-4.389	T8402	Regorafenib Hydrochloride	835621-07-3	C21H16Cl2F4N4O3	519.28	204369	Urinary system;Cancer
ligprep_FDA.sdf:1034-1	-4.387	T1404	Stavudine	3056-17-5	C10H12N2O4	224.21	77672	Immune system;Infection
ligprep_FDA.sdf:639-7	-4.377	T3534	Tetrabenazine Racemate	718635-93-9	C19H27NO3	317.43	207682	Others
ligprep_FDA.sdf:1490-1	-4.376	T0343	Nimodipine	66085-59-4	C21H26N2O7	418.44	76740	Others
ligprep_FDA.sdf:1240-1	-4.376	T0999	Clevidipine	167221-71-8	C21H23Cl2NO6	456.32	22156	Cardiovascular system
ligprep_FDA.sdf:769-1	-4.375	T2364	Tucatinib	937263-43-9	C26H24N8O2	480.52	213411	Cancer
ligprep_FDA.sdf:894-2	-4.373	T1634	Glibenclamide	10238-21-8	C23H28ClN3O5S	494.01	20051	Metabolism
ligprep_FDA.sdf:168-2	-4.372	T8666	Naratriptan	121679-13-8	C17H23N3O2S	333.45	202431	Nervous system
ligprep_FDA.sdf:490-1	-4.368	T6502	Fluocinonide	356-12-7	C26H32F2O7	494.52	71535	Inflammation
ligprep_FDA.sdf:1176-1	-4.364	T1095	Sparfloxacin	110871-86-8	C19H22F2N4O3	392.4	20677	Immune system;Infection
ligprep_FDA.sdf:1158-1	-4.363	T1124	Flumethasone	2135-17-3	C22H28F2O5	410.46	16379	Immune system
ligprep_FDA.sdf:101-1	-4.362	T9047	Fluprednisolone	53-34-9	C21H27FO5	378.44	12259	Inflammation
ligprep_FDA.sdf:1102-2	-4.36	T1241	Altretamine	645-05-6	C9H18N6	210.28	19926	Cancer
ligprep_FDA.sdf:1011-3	-4.36	T1438	Butoconazole nitrate	64872-77-1	C19H18Cl3N3O3S	474.79	19881	Immune system;Infection
ligprep_FDA.sdf:259-8	-4.354	T7593	Levomefolate calcium	151533-22-1	C20H23CaN7O6	497.52	203594	Cardiovascular system
ligprep_FDA.sdf:555-1	-4.348	T6241	Quetiapine hemifumarate	111974-72-2	C46H54N6O8S2	883.09	77380	Nervous system
ligprep_FDA.sdf:1500-2	-4.343	T0308	Etidronic acid	2809-21-4	C2H8O7P2	206.03	75800	Cancer
ligprep_FDA.sdf:1120-1	-4.343	T1210	Sodium etidronate	7414-83-7	C2H6Na2O7P2	249.99	17831	Cancer
ligprep_FDA.sdf:1538-1	-4.342	T0220	Foscarnet sodium	63585-09-1	CNa3O5P	191.95	20068	Others
ligprep_FDA.sdf:716-1	-4.34	T2552	Succimer	304-55-2	C4H6O4S2	182.22	19998	Others
ligprep_FDA.sdf:165-5	-4.337	T8709	Nandrolone phenylpropionate	62-90-8	C27H34O3	406.6	11891	Cardiovascular system;Cancer
ligprep_FDA.sdf:1344-1	-4.335	T0798	Triamcinolone	124-94-7	C21H27FO6	394.44	22220	Immune system
ligprep_FDA.sdf:1233-1	-4.332	T1009	Estrone	53-16-7	C18H22O2	270.37	83397	Endocrine system
ligprep_FDA.sdf:1312-1	-4.331	T0862	Diphenidol hydrochloride	3254-89-5	C21H28ClNO	345.91	16033	Others
ligprep_FDA.sdf:1314-2	-4.331	T0857	Fenipentol	583-03-9	C11H16O	164.25	20122	Metabolism
ligprep_FDA.sdf:436-6	-4.329	T6739	Zoledronic Acid	118072-93-8	C5H10N2O7P2	272.09	90621	Cancer
ligprep_FDA.sdf:530-1	-4.323	T6388	Amprenavir	161814-49-9	C25H35N3O6S	505.63	21007	Immune system
ligprep_FDA.sdf:564-1	-4.32	T6219	Azilsartan Medoxomil	863031-21-4	C30H24N4O8	568.53	200796	Cardiovascular system
ligprep_FDA.sdf:1667-1	-4.319	T0148	Folinic acid calcium	1492-18-8	C20H21CaN7O7	511.51	40174	Cancer
ligprep_FDA.sdf:1540-3	-4.319	T0216	Eletriptan hydrobromide	177834-92-3	C22H27BrN2O2S	463.43	21016	Nervous system
ligprep_FDA.sdf:42-1	-4.316	T19658	Enflurane	13838-16-9	C3H2ClF5O	184.49	17087	Others
ligprep_FDA.sdf:1668-1	-4.315	T0182	Clopidogrel	113665-84-2	C16H16ClNO2S	321.82	20839	Cardiovascular system
ligprep_FDA.sdf:375-1	-4.314	T4493	Bictegravir	1611493-60-7	C21H18F3N3O5	449.38	210251	Infection
ligprep_FDA.sdf:1458-1	-4.314	T0416	Gluconate sodium	527-07-1	C6H11NaO7	218.14	19326	Others
ligprep_FDA.sdf:1461-1	-4.314	T0411	Gluconate Calcium	299-28-5	C12H22CaO14	430.37	208418	Others
ligprep_FDA.sdf:1493-1	-4.313	T0332	D-Sorbitol	50-70-4	C6H14O6	182.17	16741	Metabolism
ligprep_FDA.sdf:1165-1	-4.313	T1115	Doxylamine succinate	562-10-7	C21H28N2O5	388.46	18066	Endocrine system
ligprep_FDA.sdf:165-28	-4.311	T8709	Nandrolone phenylpropionate	62-90-8	C27H34O3	406.6	11891	Cardiovascular system;Cancer
ligprep_FDA.sdf:1009-2	-4.31	T1444	Lomefloxacin	98079-51-7	C17H19F2N3O3	351.35	20013	Immune system
ligprep_FDA.sdf:902-2	-4.31	T1625	Lomefloxacin hydrochloride	98079-52-8	C17H20ClF2N3O3	387.81	20013	Immune system;Infection
ligprep_FDA.sdf:566-1	-4.308	T6216	Abiraterone	154229-19-3	C24H31NO	349.51	202379	Cancer
ligprep_FDA.sdf:809-2	-4.307	T2134	Dorzolamide hydrochloride	130693-82-2	C10H17ClN2O4S3	360.9	77846	Others
ligprep_FDA.sdf:1544-2	-4.304	T0214	Pioglitazone	111025-46-8	C19H20N2O3S	356.44	76798	Metabolism
ligprep_FDA.sdf:689-2	-4.303	T2725	Scopolamine hydrobromide	114-49-8	C17H22BrNO4	384.26	17874	Nervous system
ligprep_FDA.sdf:378-2	-4.303	T3S0478	Scopolamine	51-34-3	C17H21NO4	303.35	78830	Others
ligprep_FDA.sdf:1490-2	-4.303	T0343	Nimodipine	66085-59-4	C21H26N2O7	418.44	76740	Others
ligprep_FDA.sdf:1145-3	-4.3	T1153	Trimethoprim	738-70-5	C14H18N4O3	290.32	71815	Immune system;Infection
ligprep_FDA.sdf:1596-4	-4.299	T0127	Glimepiride	93479-97-1	C24H34N4O5S	490.62	78709	Metabolism
ligprep_FDA.sdf:165-22	-4.295	T8709	Nandrolone phenylpropionate	62-90-8	C27H34O3	406.6	11891	Cardiovascular system;Cancer
ligprep_FDA.sdf:253-8	-4.293	T7582	tafamidis meglumine	951395-08-7	C21H24Cl2N2O8	503.33	211996	Nervous system
ligprep_FDA.sdf:232-2	-4.291	T8262	Fosfomycin sodium	26016-99-9	C3H5Na2O4P	182.02	50717	infection
ligprep_FDA.sdf:883-3	-4.29	T1651	Rabeprazole sodium	117976-90-6	C18H20N3NaO3S	381.42	204736	Digestive system;Infection
ligprep_FDA.sdf:56-2	-4.289	T16757	Risdiplam	1825352-65-5	C22H23N7O	401.46	213535	nervous system
ligprep_FDA.sdf:774-2	-4.288	T2333	Efinaconazole	164650-44-6	C18H22F2N4O	348.34	203567	Immune system
ligprep_FDA.sdf:39-1	-4.286	T0947L	Dexamethasone Phosphate disodium	2392-39-4	C22H28FNa2O8P	516.4	211379	Inflammation
ligprep_FDA.sdf:988-2	-4.285	T1485	Methotrexate	1959-05-02	C20H22N8O5	454.44	40385	Cancer
ligprep_FDA.sdf:911-1	-4.281	T1612	Neostigmine methyl sulfate	51-60-5	C13H22N2O6S	334.39	212512	Others
ligprep_FDA.sdf:968-3	-4.279	T1512	Rizatriptan benzoate	145202-66-0	C22H25N5O2	391.47	77263	Nervous system
ligprep_FDA.sdf:1367-1	-4.274	T0750	Sulfisoxazole	127-69-5	C11H13N3O3S	267.31	80040	Immune system
ligprep_FDA.sdf:415-6	-4.272	T6928	Pantoprazole	102625-70-7	C16H15F2N3O4S	383.37	77056	Digestive system;Infection
ligprep_FDA.sdf:1657-1	-4.27	T0019	Betaine chloride	590-46-5	C5H12ClNO2	153.61	20576	Metabolism
ligprep_FDA.sdf:660-1	-4.27	T3243	Betaine	107-43-7	C5H11NO2	117.15	20576	Metabolism
ligprep_FDA.sdf:295-1	-4.265	T5328	Fosfluconazole	194798-83-9	C13H13F2N6O4P	386.25	74681	Immune system;Infection
ligprep_FDA.sdf:744-2	-4.258	T2483	Dacomitinib	1110813-31-4	C24H25ClFN5O2	469.94	211288	Cancer
ligprep_FDA.sdf:106-2	-4.258	T19965	Dacomitinib hydrate	1042385-75-0	C24H27ClFN5O3	487.96	211288	respiratory system
ligprep_FDA.sdf:1178-2	-4.256	T1092	Zolmitriptan	139264-17-8	C16H21N3O2	287.36	90861	Nervous system
ligprep_FDA.sdf:1212-1	-4.251	T1041	Risedronate Sodium	115436-72-1	C7H10NNaO7P2	305.09	20835	Others
ligprep_FDA.sdf:1695-1	-4.251	T0379	Risedronic Acid	105462-24-6	C7H11NO7P2	283.11	206768	Others
ligprep_FDA.sdf:1598-2	-4.251	T0125	Epirubicin hydrochloride	56390-09-1	C27H30ClNO11	579.98	50807	Cancer
ligprep_FDA.sdf:1310-1	-4.249	T0864	L-Thyroxine	51-48-9	C15H11I4NO4	776.87	206977	Immune system
ligprep_FDA.sdf:139-1	-4.249	T22355	L-Thyroxine sodium	1955-03-08	C15H10I4NO4.Na	798.85	21210	Metabolism
ligprep_FDA.sdf:388-3	-4.248	T2A2532	L-Histidine	71-00-1	C6H9N3O2	155.15	16822	Immune system
ligprep_FDA.sdf:342-3	-4.248	T4826	L-Histidine monohydrochloride monohydrat	5934-29-2	C6H12ClN3O3	209.63	16822	Others
ligprep_FDA.sdf:252-26	-4.248	T7766	Remdesivir	1809249-37-3	C27H35N6O8P	602.58	214787	Immune system;Infection
ligprep_FDA.sdf:205-30	-4.242	TQ0200	Paricalcitol	131918-61-1	C27H44O3	416.64	201657	Cancer
ligprep_FDA.sdf:1329-1	-4.239	T0826	Meloxicam	71125-38-7	C14H13N3O4S2	351.4	207233	Others
ligprep_FDA.sdf:1370-1	-4.237	T0745	Disodium monofluorophosphate	10163-15-2	FNa2O3P	143.95	19518	Others
ligprep_FDA.sdf:703-1	-4.237	T2588	Ivacaftor	873054-44-5	C24H28N2O3	392.49	203188	Chromosomal disease
ligprep_FDA.sdf:176-1	-4.232	T22314	Doripenem	148016-81-3	C15H24N4O6S2	420.5	22106	infection;Inflammation
ligprep_FDA.sdf:1379-1	-4.23	T0727	Piperonyl butoxide	1951-03-06	C19H30O5	338.44	21043	Others
ligprep_FDA.sdf:51-2	-4.229	T50005	Sertaconazole	99592-32-2	C20H15Cl3N2OS	437.77	21385	infection
ligprep_FDA.sdf:390-2	-4.227	T6645	Ropivacaine hydrochloride monohydrate	132112-35-7	C17H29ClN2O2	328.88	90194	Others
ligprep_FDA.sdf:1467-2	-4.227	T0386L	Ropivacaine	84057-95-4	C17H26N2O	274.4	78601	Others
ligprep_FDA.sdf:417-1	-4.227	T6915	Darolutamide	1297538-32-9	C19H19ClN6O2	398.85	212099	Cancer
ligprep_FDA.sdf:329-1	-4.219	T5040	Medroxyprogesterone	520-85-4	C22H32O3	344.49	20527	Endocrine system
ligprep_FDA.sdf:68-1	-4.217	T9287	Hydroxychloroquine	118-42-3	C18H26ClN3O	335.87	9768	Immune system
ligprep_FDA.sdf:1065-2	-4.217	T1313	Nitrofurantoin	67-20-9	C8H6N4O5	238.16	76648	Immune system;Infection
ligprep_FDA.sdf:581-4	-4.214	T6120	Pralatrexate	146464-95-1	C23H23N7O5	477.47	22468	Cancer
ligprep_FDA.sdf:1067-2	-4.213	T1310	2-Thiouracil	141-90-2	C4H4N2OS	128.16	85201	Endocrine system
ligprep_FDA.sdf:165-26	-4.212	T8709	Nandrolone phenylpropionate	62-90-8	C27H34O3	406.6	11891	Cardiovascular system;Cancer
ligprep_FDA.sdf:1205-2	-4.208	T1050	Prazosin hydrochloride	19237-84-4	C19H22ClN5O4	419.86	71745	Nervous system
ligprep_FDA.sdf:1255-1	-4.208	T0973	Pyridoxine	65-23-6	C8H11NO3	169.18	80618	Others
ligprep_FDA.sdf:68-6	-4.206	T9287	Hydroxychloroquine	118-42-3	C18H26ClN3O	335.87	9768	Immune system
ligprep_FDA.sdf:1515-1	-4.206	T0274	Cinoxacin	28657-80-9	C12H10N2O5	262.22	73005	Immune system
ligprep_FDA.sdf:725-1	-4.205	T2538	Bimatoprost	155206-00-1	C25H37NO4	415.57	90449	Others
ligprep_FDA.sdf:205-5	-4.203	TQ0200	Paricalcitol	131918-61-1	C27H44O3	416.64	201657	Cancer
ligprep_FDA.sdf:944-1	-4.203	T1560	Prednisolone	50-24-8	C21H28O5	360.44	40313	Immune system;Infection
ligprep_FDA.sdf:362-1	-4.199	T4570	Pipobroman	54-91-1	C10H16Br2N2O2	356.06	16245	Cancer
ligprep_FDA.sdf:1121-1	-4.199	T1209	Flunixin meglumine	42461-84-7	C21H28F3N3O7	491.46	211996	Immune system
ligprep_FDA.sdf:897-1	-4.198	T1630	Tiopronin	1953-02-02	C5H9NO3S	163.19	19569	Metabolism
ligprep_FDA.sdf:296-1	-4.195	T5292	N-Acetyl-L-tyrosine	537-55-3	C11H13NO4	223.23	19018	Others
ligprep_FDA.sdf:323-1	-4.193	T4959	DL-Mannitol	87-78-5	C6H14O6	182.17	202049	Others
ligprep_FDA.sdf:1460-1	-4.193	T0414	D-Mannitol	69-65-8	C6H14O6	182.17	22368	Respiratory system
ligprep_FDA.sdf:1274-1	-4.191	T0939	Phenytoin	57-41-0	C15H12N2O2	252.27	84349	Nervous system
ligprep_FDA.sdf:1660-1	-4.191	T0008	Phenytoin sodium	630-93-3	C15H11N2NaO2	274.25	40573	Nervous system
ligprep_FDA.sdf:22-2	-4.191	T20626	Esomeprazole	119141-88-7	C17H19N3O3S	345.42	207920	Digestive system
ligprep_FDA.sdf:1362-1	-4.191	T0758	Piroxicam	36322-90-4	C15H13N3O4S	331.35	18147	Immune system
ligprep_FDA.sdf:159-3	-4.19	T12441	Phenelzine sulfate	156-51-4	C8H14N2O4S	234.27	200181	nervous system
ligprep_FDA.sdf:1621-2	-4.189	T0089	Cetirizine dihydrochloride	83881-52-1	C21H27Cl3N2O3	461.81	90199	Immune system
ligprep_FDA.sdf:1547-2	-4.187	T0211	Azelastine	58581-89-8	C22H24ClN3O	381.9	21127	Immune system
ligprep_FDA.sdf:1186-3	-4.187	T1083	Theophylline	58-55-9	C7H8N4O2	180.16	87571	Respiratory system
ligprep_FDA.sdf:165-13	-4.183	T8709	Nandrolone phenylpropionate	62-90-8	C27H34O3	406.6	11891	Cardiovascular system;Cancer
ligprep_FDA.sdf:386-1	-4.183	T2O2721	L-Cysteine	52-90-4	C3H7NO2S	121.15	210660	Immune system
ligprep_FDA.sdf:260-1	-4.178	T7477	Antazoline	91-75-8	C17H19N3	265.35	18746	Inflammation
ligprep_FDA.sdf:415-5	-4.171	T6928	Pantoprazole	102625-70-7	C16H15F2N3O4S	383.37	77056	Digestive system;Infection
ligprep_FDA.sdf:1282-1	-4.171	T0923	Busulfan	55-98-1	C6H14O6S2	246.3	202259	Cancer
ligprep_FDA.sdf:1456-2	-4.167	T0427	Homatropine Methylbromide	80-49-9	C17H24BrNO3	370.29	88508	Nervous system
ligprep_FDA.sdf:1265-2	-4.164	T0954	Halothane	151-67-7	C2HBrClF3	197.39	11338	Nervous system
ligprep_FDA.sdf:134-3	-4.159	T12039	Miglustat	72599-27-0	C10H21NO4	219.28	21348	Metabolism
ligprep_FDA.sdf:851-1	-4.158	T1747	Tedizolid	856866-72-3	C17H15FN6O3	370.34	205435	Immune system
ligprep_FDA.sdf:212-2	-4.157	T8382	Cariprazine hydrochloride	1083076-69-0	C21H33Cl3N4O	463.87	204370	Nervous system
ligprep_FDA.sdf:349-2	-4.157	T4577	Cariprazine	839712-12-8	C21H32Cl2N4O	427.41	204370	Nervous system
ligprep_FDA.sdf:1544-1	-4.156	T0214	Pioglitazone	111025-46-8	C19H20N2O3S	356.44	76798	Metabolism
ligprep_FDA.sdf:1001-2	-4.154	T1461	Candesartan	139481-59-7	C24H20N6O3	440.47	78702	Cardiovascular system
ligprep_FDA.sdf:1059-1	-4.152	T1326	Gentamicin sulfate	1405-41-0	C60H127N15O26S	1506.8	62196	Immune system;Infection
ligprep_FDA.sdf:213-1	-4.151	T8384	Gatifloxacin hydrochloride	121577-32-0	C19H23ClFN3O4	411.86	206446	Inflammation;Immune system;infection
ligprep_FDA.sdf:1077-1	-4.151	T1293	Gatifloxacin	112811-59-3	C19H22FN3O4	375.4	202653	Inflammation
ligprep_FDA.sdf:848-17	-4.149	T1776L	Plerixafor octahydrochloride	155148-31-5	C28H62Cl8N8	794.46	22311	Others
ligprep_FDA.sdf:1641-1	-4.147	T0054	Disulfiram	97-77-8	C10H20N2S4	296.54	86889	Others
ligprep_FDA.sdf:1682-2	-4.146	T0096	Vardenafil	224785-90-4	C23H32N6O4S	488.6	21400	Nervous system
ligprep_FDA.sdf:801-2	-4.145	T2162	Maribavir	176161-24-3	C15H19Cl2N3O4	376.24	215596	infection
ligprep_FDA.sdf:208-2	-4.145	T8389	Trifluoperazine	117-89-5	C21H24F3N3S	407.5	89893	Nervous system
ligprep_FDA.sdf:1114-2	-4.145	T1222	Trifluoperazine dihydrochloride	440-17-5	C21H26Cl2F3N3S	480.43	40209	Nervous system
ligprep_FDA.sdf:304-1	-4.143	T4981	Anisotropine Methylbromide	80-50-2	C17H32BrNO2	362.35	86046	Digestive system;Inflammation
ligprep_FDA.sdf:678-1	-4.142	T3061	Lorlatinib	1454846-35-5	C21H19FN6O2	406.41	210868	Cancer
ligprep_FDA.sdf:165-3	-4.14	T8709	Nandrolone phenylpropionate	62-90-8	C27H34O3	406.6	11891	Cardiovascular system;Cancer
ligprep_FDA.sdf:645-1	-4.14	T3380	Homoharringtonine	26833-87-4	C29H39NO9	545.61	203585	Cancer
ligprep_FDA.sdf:1498-1	-4.138	T0320	Colchicine	64-86-8	C22H25NO6	399.44	40618	Metabolism
ligprep_FDA.sdf:744-3	-4.136	T2483	Dacomitinib	1110813-31-4	C24H25ClFN5O2	469.94	211288	Cancer
ligprep_FDA.sdf:106-3	-4.136	T19965	Dacomitinib hydrate	1042385-75-0	C24H27ClFN5O3	487.96	211288	respiratory system
ligprep_FDA.sdf:909-1	-4.136	T1615	Irbesartan	138402-11-6	C25H28N6O	428.54	20757	Metabolism
ligprep_FDA.sdf:773-2	-4.134	T2334	Avanafil	330784-47-9	C23H26ClN7O3	483.95	202276	Reproductive system
ligprep_FDA.sdf:354-1	-4.133	T4573	Cyclothiazide	2259-96-3	C14H16ClN3O4S2	389.9	13157	Digestive system
ligprep_FDA.sdf:1199-2	-4.127	T1058	Carboplatin	41575-94-4	C6H12N2O4Pt	371.25	77059	Cancer
ligprep_FDA.sdf:1097-3	-4.125	T1255	Tobramycin	32986-56-4	C18H37N5O9	467.51	50804	Immune system;Infection
ligprep_FDA.sdf:858-1	-4.125	T1687	Doxycycline	564-25-0	C22H24N2O8	444.44	62569	Infection
ligprep_FDA.sdf:1090-1	-4.124	T1267	Abacavir	136470-78-5	C14H18N6O	286.34	77950	Immune system
ligprep_FDA.sdf:1205-3	-4.121	T1050	Prazosin hydrochloride	19237-84-4	C19H22ClN5O4	419.86	71745	Nervous system
ligprep_FDA.sdf:284-2	-4.12	T5841	Travoprost	157283-68-6	C26H35F3O6	500.55	91340	Others
ligprep_FDA.sdf:1462-4	-4.119	T0407	Edaravone	89-25-8	C10H10N2O	174.2	209176	Nervous system;Cardiovascular system
ligprep_FDA.sdf:841-1	-4.113	T1789	Obeticholic Acid	459789-99-2	C26H44O4	420.63	207999	Metabolism
ligprep_FDA.sdf:436-5	-4.113	T6739	Zoledronic Acid	118072-93-8	C5H10N2O7P2	272.09	90621	Cancer
ligprep_FDA.sdf:288-1	-4.11	T5784	Topotecan	123948-87-8	C23H23N3O5	421.45	200582	Cancer
ligprep_FDA.sdf:1135-1	-4.11	T1174	Topotecan hydrochloride	119413-54-6	C23H24ClN3O5	457.92	22453	Cancer
ligprep_FDA.sdf:195-4	-4.107	TQ0084	Lumateperone Tosylate	1187020-80-9	C31H36FN3O4S	565.7	209500	Nervous system
ligprep_FDA.sdf:226-2	-4.103	T8173	Delafloxacin meglumine	352458-37-8	C25H29ClF3N5O9	635.97	208611	Digestive system;Infection
ligprep_FDA.sdf:1533-5	-4.102	T0230	Prasugrel	150322-43-3	C20H20FNO3S	373.44	22307	Cardiovascular system
ligprep_FDA.sdf:1265-1	-4.099	T0954	Halothane	151-67-7	C2HBrClF3	197.39	11338	Nervous system
ligprep_FDA.sdf:215-4	-4.097	T8386	Esomeprazole Magnesium trihydrate	217087-09-7	C34H42MgN6O9S2	767.17	212376	Digestive system
ligprep_FDA.sdf:1363-4	-4.097	T0757	Omeprazole	73590-58-6	C17H19N3O3S	345.42	75347	Digestive system;Infection
ligprep_FDA.sdf:18-1	-4.097	T16539	Piperazine citrate	144-29-6	C24H46N6O14	642.65	17796	Infection
ligprep_FDA.sdf:637-1	-4.097	T3605	Gastrodenol	57644-54-9	C12H10BiK3O14	704.47	50786	Immune system
ligprep_FDA.sdf:4-1	-4.096	T15366	Gabapentin enacarbil	478296-72-9	C16H27NO6	329.39	213501	nervous system
ligprep_FDA.sdf:384-1	-4.095	T2O2730	L-Serine	56-45-1	C3H7NO3	105.09	16822	Others
ligprep_FDA.sdf:1480-1	-4.093	T0365	Thioridazine hydrochloride	130-61-0	C21H27ClN2S2	407.04	88004	Nervous system
ligprep_FDA.sdf:586-3	-4.093	T6098	Cabotegravir	1051375-10-0	C19H17F2N3O5	405.35	212888	Immune system
ligprep_FDA.sdf:328-2	-4.092	T5009	Trimethobenzamide hydrochloride	554-92-7	C21H29ClN2O5	424.92	76546	Others
ligprep_FDA.sdf:281-1	-4.089	T7111	Tenofovir Disoproxil	201341-05-1	C19H30N5O10P	519.44	21356	Immune system;Infection
ligprep_FDA.sdf:226-1	-4.086	T8173	Delafloxacin meglumine	352458-37-8	C25H29ClF3N5O9	635.97	208611	Digestive system;Infection
ligprep_FDA.sdf:242-1	-4.086	T8129	Potassium acetate	127-08-2	C2H3KO2	98.14	206203	Cardiovascular system
ligprep_FDA.sdf:116-1	-4.086	T23377	Sodium acetate	127-09-3	C2H3NaO2	82.03	200656	Metabolism
ligprep_FDA.sdf:1204-1	-4.082	T1051	Retinoic acid	302-79-4	C20H28O2	300.44	50802	Cancer;Infection
ligprep_FDA.sdf:865-1	-4.079	T1676	Rosuvastatin	287714-41-4	C22H28FN3O6S	481.54	202172	Metabolism
ligprep_FDA.sdf:1303-1	-4.077	T0876	Clioquinol	130-26-7	C9H5ClINO	305.5	50235	Infection
ligprep_FDA.sdf:1606-4	-4.076	T0106	Methazolamide	554-57-4	C5H8N4O3S2	236.27	40001	Others
ligprep_FDA.sdf:1279-1	-4.074	T0930	Sulfadiazine	68-35-9	C10H10N4O2S	250.28	80094	Immune system;Infection
ligprep_FDA.sdf:1191-1	-4.071	T1075	Vitamin K1	84-80-0	C31H46O2	450.71	12223	Others
ligprep_FDA.sdf:602-1	-4.067	T4382	Proguanil hydrochloride	637-32-1	C11H17Cl2N5	290.19	202362	Immune system;Infection
ligprep_FDA.sdf:1239-2	-4.065	T1000L	Chlorhexidine diacetate	56-95-1	C26H38Cl2N10O4	625.55	21074	Infection
ligprep_FDA.sdf:1148-2	-4.065	T1147	Chlorhexidine dihydrochloride	3697-42-5	C22H32Cl4N10	578.38	19125	Infection
ligprep_FDA.sdf:409-3	-4.057	T6953	Prilocaine	721-50-6	C13H20N2O	220.31	14763	Nervous system
ligprep_FDA.sdf:1346-3	-4.057	T0796	Prilocaine hydrochloride	1786-81-8	C13H21ClN2O	256.77	78959	Nervous system
ligprep_FDA.sdf:1028-2	-4.056	T1410	Torsemide	56211-40-6	C16H20N4O3S	348.42	76110	Cardiovascular system
ligprep_FDA.sdf:165-15	-4.054	T8709	Nandrolone phenylpropionate	62-90-8	C27H34O3	406.6	11891	Cardiovascular system;Cancer
ligprep_FDA.sdf:1202-1	-4.052	T1055	Ifosfamide	3778-73-2	C7H15Cl2N2O2P	261.09	76078	Cancer
ligprep_FDA.sdf:332-1	-4.05	T4992	Cefamandole nafate	42540-40-9	C19H17N6NaO6S2	512.49	50504	Immune system;Infection
ligprep_FDA.sdf:417-4	-4.047	T6915	Darolutamide	1297538-32-9	C19H19ClN6O2	398.85	212099	Cancer
ligprep_FDA.sdf:1402-2	-4.046	T0680	Lamotrigine	84057-84-1	C9H7Cl2N5	256.09	76388	Nervous system
ligprep_FDA.sdf:1026-1	-4.043	T1412	Loxapine succinate	27833-64-3	C22H24ClN3O5	445.9	72062	Nervous system
ligprep_FDA.sdf:147-1	-4.043	T21629	Loxapine	1977-10-02	C18H18ClN3O	327.81	72062	Nervous system
ligprep_FDA.sdf:1016-1	-4.04	T1432	Phenylbutazone	50-33-9	C19H20N2O2	308.38	84339	Immune system
ligprep_FDA.sdf:1500-3	-4.039	T0308	Etidronic acid	2809-21-4	C2H8O7P2	206.03	75800	Cancer
ligprep_FDA.sdf:1511-1	-4.037	T0283	Trimethadione	127-48-0	C6H9NO3	143.14	5856	Nervous system
ligprep_FDA.sdf:1358-1	-4.036	T0767	Sulfapyridine	144-83-2	C11H11N3O2S	249.29	159	Immune system;Infection
ligprep_FDA.sdf:1210-2	-4.035	T1045	Trimipramine maleate	521-78-8	C24H30N2O4	410.51	71283	Nervous system
ligprep_FDA.sdf:625-2	-4.032	T3724	Rolapitant hydrochloride	914462-92-3	C25H27ClF6N2O2	536.94	206500	Respiratory system
ligprep_FDA.sdf:626-2	-4.032	T3716	Rolapitant	552292-08-7	C25H26F6N2O2	500.48	206500	Respiratory system
ligprep_FDA.sdf:165-32	-4.028	T8709	Nandrolone phenylpropionate	62-90-8	C27H34O3	406.6	11891	Cardiovascular system;Cancer
ligprep_FDA.sdf:1480-4	-4.022	T0365	Thioridazine hydrochloride	130-61-0	C21H27ClN2S2	407.04	88004	Nervous system
ligprep_FDA.sdf:235-1	-4.021	T8130	Ciprofloxacin hydrochloride monohydrate	86393-32-0	C17H21ClFN3O4	385.8	19537	Immune system;Infection
ligprep_FDA.sdf:190-2	-4.019	T15732	Ribociclib succinate	1374639-75-4	C27H36N8O5	552.63	209935	Cancer
ligprep_FDA.sdf:341-1	-4.019	T4844	L-Methionine	63-68-3	C5H11NO2S	149.21	16822	Digestive system
ligprep_FDA.sdf:810-2	-4.015	T2132	Buspirone hydrochloride	33386-08-2	C21H32ClN5O2	421.96	74253	Nervous system
ligprep_FDA.sdf:1321-1	-4.009	T0846	L-Carnitine	541-15-1	C7H15NO3	161.2	18948	Cardiovascular system
ligprep_FDA.sdf:1120-3	-4.009	T1210	Sodium etidronate	7414-83-7	C2H6Na2O7P2	249.99	17831	Cancer
ligprep_FDA.sdf:1590-2	-4.006	T0142	Brinzolamide	138890-62-7	C12H21N3O5S3	383.51	204251	Others
ligprep_FDA.sdf:1693-3	-4.005	T0334	Rosiglitazone	122320-73-4	C18H19N3O3S	357.43	76747	Respiratory system;Metabolism
ligprep_FDA.sdf:137-1	-4	T21395	Finerenone	1050477-31-0	C21H22N4O3	378.43	215341	Urinary system
ligprep_FDA.sdf:104-2	-3.994	T10358	Netarsudil hydrochloride	1253952-02-1	C28H29Cl2N3O3	526.45	208259	Others
ligprep_FDA.sdf:756-1	-3.994	T2395	Vortioxetine	508233-74-7	C18H22N2S	298.45	204447	Nervous system
ligprep_FDA.sdf:287-2	-3.991	T5855	Edrophonium chloride	116-38-1	C10H16ClNO	201.69	7959	Others
ligprep_FDA.sdf:932-1	-3.985	T1578	Pargyline hydrochloride	306-07-0	C11H14NCl	195.69	16047	Cardiovascular system
ligprep_FDA.sdf:1502-1	-3.985	T0300	Pargyline	555-57-7	C11H13N	159.23	13448	Cardiovascular system
ligprep_FDA.sdf:718-1	-3.981	T2550	Tolmetin	26171-23-3	C15H15NO3	257.28	73290	Nervous system
ligprep_FDA.sdf:1462-3	-3.969	T0407	Edaravone	89-25-8	C10H10N2O	174.2	209176	Nervous system;Cardiovascular system
ligprep_FDA.sdf:344-3	-3.968	T0815L	Warfarin sodium	129-06-6	C19H15NaO4	330.31	40145	Cardiovascular system
ligprep_FDA.sdf:1376-1	-3.955	T0730	Triacetin	102-76-1	C9H14O6	218.2	84908	Others
ligprep_FDA.sdf:1478-1	-3.954	T0367	Fluocinolone (Acetonide)	67-73-2	C24H30F2O6	452.49	40041	Metabolism
ligprep_FDA.sdf:1636-1	-3.949	T0063	L-Isoleucine	73-32-5	C6H13NO2	131.17	16822	Metabolism
ligprep_FDA.sdf:1063-1	-3.949	T1320	Disopyramide	3737-09-05	C21H29N3O	339.47	70101	Cardiovascular system
ligprep_FDA.sdf:1675-3	-3.947	T1142	Clindamycin phosphate	24729-96-2	C18H34ClN2O8PS	504.96	50802	Endocrine system;Infection
ligprep_FDA.sdf:320-1	-3.943	T4995	Cefpirome sulfate	98753-19-6	C22H24N6O9S3	612.66	50517	Immune system;Infection
ligprep_FDA.sdf:58-4	-3.937	T21651	Lansoprazole sodium	226904-00-3	C16H13F3N3NaO2S	391.34	207394	Digestive system
ligprep_FDA.sdf:1407-4	-3.937	T0674	Lansoprazole	103577-45-3	C16H14F3N3O2S	369.36	50757	Digestive system;Infection
ligprep_FDA.sdf:1662-1	-3.937	T0005	Aspirin	50-78-2	C9H8O4	180.16	203697	Immune system
ligprep_FDA.sdf:259-6	-3.936	T7593	Levomefolate calcium	151533-22-1	C20H23CaN7O6	497.52	203594	Cardiovascular system
ligprep_FDA.sdf:1212-3	-3.934	T1041	Risedronate Sodium	115436-72-1	C7H10NNaO7P2	305.09	20835	Others
ligprep_FDA.sdf:1695-3	-3.934	T0379	Risedronic Acid	105462-24-6	C7H11NO7P2	283.11	206768	Others
ligprep_FDA.sdf:1290-7	-3.925	T0902	Ofloxacin	82419-36-1	C18H20FN3O4	361.37	76093	Immune system;Infection
ligprep_FDA.sdf:1287-1	-3.922	T0911	Cefotaxime sodium	64485-93-4	C16H16N5NaO7S2	477.44	65124	Immune system;Infection
ligprep_FDA.sdf:888-1	-3.922	T1645	Ramipril	87333-19-5	C23H32N2O5	416.51	76549	Metabolism
ligprep_FDA.sdf:1059-5	-3.919	T1326	Gentamicin sulfate	1405-41-0	C60H127N15O26S	1506.8	62196	Immune system;Infection
ligprep_FDA.sdf:1067-3	-3.913	T1310	2-Thiouracil	141-90-2	C4H4N2OS	128.16	85201	Endocrine system
ligprep_FDA.sdf:1430-3	-3.91	T0477	Zileuton	111406-87-2	C11H12N2O2S	236.29	22052	Respiratory system
ligprep_FDA.sdf:1080-1	-3.903	T1284	Megestrol acetate	595-33-5	C24H32O4	384.51	70646	Endocrine system
ligprep_FDA.sdf:1351-1	-3.899	T0788	Spectinomycin dihydrochloride	21736-83-4	C14H26CL2N2O7	405.27	50347	Immune system;Infection
ligprep_FDA.sdf:427-1	-3.898	T6863	Isosorbide Mononitrate	16051-77-7	C6H9NO6	191.14	200495	Cardiovascular system
ligprep_FDA.sdf:563-1	-3.895	T6221	Nalmefene hydrochloride	58895-64-0	C21H26ClNO3	375.89	20459	Nervous system
ligprep_FDA.sdf:432-1	-3.895	T6819	Desogestrel	54024-22-5	C22H30O	310.47	202226	Others
ligprep_FDA.sdf:479-2	-3.894	T6547	Ipratropium Bromide	22254-24-6	C20H30BrNO3	412.37	76724	Nervous system
ligprep_FDA.sdf:1613-2	-3.894	T0098	Ipratropium bromide monohydrate	66985-17-9	C20H32BrNO4	430.38	74755	Respiratory system
ligprep_FDA.sdf:1190-1	-3.892	T1076	Dexamethasone	1950-02-02	C22H29FO5	392.46	22315	Metabolism
ligprep_FDA.sdf:1084-2	-3.891	T1279	Vilazodone	163521-12-8	C26H27N5O2	441.53	22567	Nervous system
ligprep_FDA.sdf:708-1	-3.889	T2577	Dienogest	65928-58-7	C20H25NO2	311.42	202349	Endocrine system
ligprep_FDA.sdf:284-20	-3.88	T5841	Travoprost	157283-68-6	C26H35F3O6	500.55	91340	Others
ligprep_FDA.sdf:680-3	-3.874	T3044	Teriflunomide	108605-62-5	C12H9F3N2O2	270.21	202992	Nervous system
ligprep_FDA.sdf:1202-2	-3.873	T1055	Ifosfamide	3778-73-2	C7H15Cl2N2O2P	261.09	76078	Cancer
ligprep_FDA.sdf:1454-2	-3.872	T0435	Sulfinpyrazone	57-96-5	C23H20N2O3S	404.48	87665	Metabolism
ligprep_FDA.sdf:1682-6	-3.87	T0096	Vardenafil	224785-90-4	C23H32N6O4S	488.6	21400	Nervous system
ligprep_FDA.sdf:1038-1	-3.868	T1397	Sodium montmorillonite	1318-93-0	Al2O9Si3	282.21	20532	Immune system
ligprep_FDA.sdf:1372-1	-3.858	T0740	Metformin hydrochloride	1115-70-4	C4H12ClN5	165.63	75961	Metabolism
ligprep_FDA.sdf:193-1	-3.856	T8526	Metformin	657-24-9	C4H11N5	129.16	212614	Metabolism;Endocrine system
ligprep_FDA.sdf:357-1	-3.853	T4568	Dolasetron	115956-12-2	C19H20N2O3	324.38	20624	Others
ligprep_FDA.sdf:868-1	-3.852	T1673	Acamprosate calcium	77337-73-6	C10H20CaN2O8S2	400.48	21431	Nervous system
ligprep_FDA.sdf:369-1	-3.852	T4545	Propacetamol Hydrochloride	66532-86-3	C14H21ClN2O3	300.78	204767	Nervous system
ligprep_FDA.sdf:1703-2	-3.846	T0794	Mepenzolate Bromide	76-90-4	C21H26BrNO3	420.34	10679	Digestive system
ligprep_FDA.sdf:284-11	-3.845	T5841	Travoprost	157283-68-6	C26H35F3O6	500.55	91340	Others
ligprep_FDA.sdf:1002-1	-3.844	T1460	Dicyclomine hydrochloride	67-92-5	C19H36ClNO2	345.95	7409	Digestive system
ligprep_FDA.sdf:16-1	-3.84	T5329	Trandolapril	87679-37-6	C24H34N2O5	430.54	20528	Cardiovascular system
ligprep_FDA.sdf:1482-3	-3.837	T0362	Ticlopidine hydrochloride	53885-35-1	C14H15Cl2NS	300.25	75089	Cardiovascular system
ligprep_FDA.sdf:463-1	-3.836	T6620	Ospemifene	128607-22-7	C24H23ClO2	378.89	203505	Endocrine system
ligprep_FDA.sdf:1004-2	-3.836	T1457	Deferasirox	201530-41-8	C21H15N3O4	373.36	206910	Others
ligprep_FDA.sdf:1646-1	-3.828	T0034	Cortisone acetate	1950-04-04	C23H30O6	402.49	80776	Others
ligprep_FDA.sdf:709-2	-3.826	T2575	Guanethidine sulfate	645-43-2	C10H24N4O4S	296.39	12329	Cardiovascular system
ligprep_FDA.sdf:1642-4	-3.821	T0053	Hydroxyzine Pamoate	10246-75-0	C44H43ClN2O8	763.27	40156	Nervous system
ligprep_FDA.sdf:481-1	-3.816	T6540	Ibuprofen Lysine	57469-77-9	C19H32N2O4	352.47	18989	Cardiovascular system
ligprep_FDA.sdf:1525-1	-3.813	T0253	Methscopolamine	155-41-9	C18H24BrNO4	398.29	40624	Immune system
ligprep_FDA.sdf:1497-1	-3.812	T0323	Oxantel Pamoate	68813-55-8	C36H32N2O7	604.65	40156	Immune system;Infection
ligprep_FDA.sdf:205-4	-3.811	TQ0200	Paricalcitol	131918-61-1	C27H44O3	416.64	201657	Cancer
ligprep_FDA.sdf:1062-2	-3.811	T1322	Bendazol	621-72-7	C14H12N2	208.26	73580	Cardiovascular system;Cerebrovascular?system
ligprep_FDA.sdf:144-3	-3.81	T13202	Trilaciclib hydrochloride	1977495-97-8	C24H32Cl2N8O	519.47	214200	Cancer
ligprep_FDA.sdf:764-1	-3.808	T2381	Abemaciclib	1231929-97-7	C27H32F2N8	506.59	208716	Cancer
ligprep_FDA.sdf:713-1	-3.804	T2561	Macitentan	441798-33-0	C19H20Br2N6O4S	588.27	204410	Respiratory system
ligprep_FDA.sdf:808-3	-3.801	T2141	Mecamylamine hydrochloride	826-39-1	C11H22ClN	203.75	204054	Cardiovascular system
ligprep_FDA.sdf:324-1	-3.801	T4998	Cefpodoxime proxetil	87239-81-4	C21H27N5O9S2	557.6	50687	Immune system;Infection
ligprep_FDA.sdf:436-3	-3.798	T6739	Zoledronic Acid	118072-93-8	C5H10N2O7P2	272.09	90621	Cancer
ligprep_FDA.sdf:1040-2	-3.795	T1390	DL-Panthenol	16485-10-2	C9H19NO4	205.26	6071	Others
ligprep_FDA.sdf:1488-4	-3.794	T0344L	Miconazole nitrate	22832-87-7	C18H15Cl4N3O4	479.15	73508	Infection
ligprep_FDA.sdf:1544-5	-3.794	T0214	Pioglitazone	111025-46-8	C19H20N2O3S	356.44	76798	Metabolism
ligprep_FDA.sdf:1386-2	-3.793	T0711	Niclosamide	50-65-7	C13H8Cl2N2O4	327.12	18669	Infection
ligprep_FDA.sdf:1290-3	-3.792	T0902	Ofloxacin	82419-36-1	C18H20FN3O4	361.37	76093	Immune system;Infection
ligprep_FDA.sdf:340-1	-3.791	T4845	L-Lactic acid	79-33-4	C3H6O3	90.08	208352	Others
ligprep_FDA.sdf:87-3	-3.782	T0245	RS 61443	115007-34-6	C23H31NO7	433.5	50722	Others
ligprep_FDA.sdf:1025-1	-3.782	T1414	Sodium 2-mercaptoethanesulfonate	19767-45-4	C2H5NaO3S2	164.18	19763	Others
ligprep_FDA.sdf:394-3	-3.781	T6293	Mycophenolate Mofetil	128794-94-5	C23H31NO7	433.5	65379	Others
ligprep_FDA.sdf:1465-1	-3.781	T0393	Anastrozole	120511-73-1	C17H19N5	293.37	78058	Cancer
ligprep_FDA.sdf:602-2	-3.773	T4382	Proguanil hydrochloride	637-32-1	C11H17Cl2N5	290.19	202362	Immune system;Infection
ligprep_FDA.sdf:1533-1	-3.769	T0230	Prasugrel	150322-43-3	C20H20FNO3S	373.44	22307	Cardiovascular system
ligprep_FDA.sdf:1325-3	-3.768	T0836	Sulfadoxine	2447-57-6	C12H14N4O4S	310.33	18557	Immune system;Infection
ligprep_FDA.sdf:876-2	-3.767	T1662	5-Aminolevulinic acid hydrochloride	5451-09-02	C5H10ClNO3	167.59	20965	Cancer
ligprep_FDA.sdf:205-10	-3.764	TQ0200	Paricalcitol	131918-61-1	C27H44O3	416.64	201657	Cancer
ligprep_FDA.sdf:205-6	-3.762	TQ0200	Paricalcitol	131918-61-1	C27H44O3	416.64	201657	Cancer
ligprep_FDA.sdf:149-2	-3.761	T8736	Cidofovir dihydrate	149394-66-1	C8H18N3O8P	315.22	201276	Infection
ligprep_FDA.sdf:554-2	-3.758	T6244	Cidofovir	113852-37-2	C8H14N3O6P	279.19	201276	Infection
ligprep_FDA.sdf:785-3	-3.754	T2303	Afatinib	439081-18-2	C24H25ClFN5O3	485.94	201292	Cancer
ligprep_FDA.sdf:849-3	-3.754	T1773	Afatinib Dimaleate	850140-73-7	C32H33ClFN5O11	718.08	201292	Cancer
ligprep_FDA.sdf:473-1	-3.754	T6580	Meprednisone	1247-42-3	C22H28O5	372.46	16053	Immune system
ligprep_FDA.sdf:1046-1	-3.751	T1382	Griseofulvin	126-07-8	C17H17ClO6	352.77	65200	Immune system
ligprep_FDA.sdf:808-2	-3.751	T2141	Mecamylamine hydrochloride	826-39-1	C11H22ClN	203.75	204054	Cardiovascular system
ligprep_FDA.sdf:394-2	-3.743	T6293	Mycophenolate Mofetil	128794-94-5	C23H31NO7	433.5	65379	Others
ligprep_FDA.sdf:265-2	-3.742	T7581	voxelotor	1446321-46-5	C19H19N3O3	337.37	213137	Cardiovascular system
ligprep_FDA.sdf:966-1	-3.741	T1514	Norethindrone	68-22-4	C20H26O2	298.42	91204	Endocrine system
ligprep_FDA.sdf:800-1	-3.74	T2184L	Sulfamethazine sodium	1981-58-4	C12H13N4NaO2S	300.31	6317	Immune system;Infection
ligprep_FDA.sdf:1371-1	-3.74	T0741	Sulfamethazine	57-68-1	C12H14N4O2S	278.34	80094	Immune system;Infection
ligprep_FDA.sdf:195-3	-3.734	TQ0084	Lumateperone Tosylate	1187020-80-9	C31H36FN3O4S	565.7	209500	Nervous system
ligprep_FDA.sdf:1128-1	-3.733	T1190	Cefmenoxime hydrochloride	75738-58-8	C32H35ClN18O10S6	1059.58	50571	Immune system;Infection
ligprep_FDA.sdf:785-2	-3.732	T2303	Afatinib	439081-18-2	C24H25ClFN5O3	485.94	201292	Cancer
ligprep_FDA.sdf:849-2	-3.732	T1773	Afatinib Dimaleate	850140-73-7	C32H33ClFN5O11	718.08	201292	Cancer
ligprep_FDA.sdf:934-1	-3.732	T1575	Nizatidine	76963-41-2	C12H21N5O2S2	331.46	75461	Immune system;Digestive system
ligprep_FDA.sdf:735-1	-3.731	T2526	Ciclesonide	126544-47-6	C32H44O7	540.69	202129	Respiratory system;Immune system
ligprep_FDA.sdf:1583-3	-3.729	T0152	Bosutinib	380843-75-4	C26H29Cl2N5O3	530.45	203341	Cancer
ligprep_FDA.sdf:87-2	-3.729	T0245	RS 61443	115007-34-6	C23H31NO7	433.5	50722	Others
ligprep_FDA.sdf:1573-1	-3.728	T0174	Cyproheptadine hydrochloride sesquihydrate	41354-29-4	C21H24ClNO	341.88	40537	Endocrine system
ligprep_FDA.sdf:1588-2	-3.727	T0145	Felodipine	72509-76-3	C18H19Cl2NO4	384.26	19834	Cardiovascular system
ligprep_FDA.sdf:1160-1	-3.726	T1121	Podofilox	518-28-5	C22H22O8	414.41	75600	Infection
ligprep_FDA.sdf:1054-4	-3.72	T1332	Permethrin	52645-53-1	C21H20Cl2O3	391.29	74806	Immune system
ligprep_FDA.sdf:205-26	-3.72	TQ0200	Paricalcitol	131918-61-1	C27H44O3	416.64	201657	Cancer
ligprep_FDA.sdf:514-3	-3.713	T6447	Clindamycin	18323-44-9	C18H33ClN2O5S	424.98	91225	Inflammation;Immune system;Infection
ligprep_FDA.sdf:1284-1	-3.712	T0913	Sulfamerazine	127-79-7	C11H12N4O2S	264.3	80094	Immune system
ligprep_FDA.sdf:402-2	-3.707	T6998	Tedizolid Phosphate	856867-55-5	C17H16FN6O6P	450.32	205435	Immune system;Infection
ligprep_FDA.sdf:1292-2	-3.704	T0895	Oxytetracycline	79-57-2	C22H24N2O9	460.44	61015	Immune system;Infection
ligprep_FDA.sdf:1283-1	-3.702	T0921	Sulfabenzamide	127-71-9	C13H12N2O3S	276.31	88821	Immune system
ligprep_FDA.sdf:1492-1	-3.702	T0337	Prednisolone acetate	52-21-1	C23H30O6	402.48	83738	Inflammation
ligprep_FDA.sdf:223-2	-3.698	T8403	Cinacalcet	226256-56-0	C22H22F3N	357.41	210570	Urinary system;Endocrine system
ligprep_FDA.sdf:750-2	-3.698	T2406	Cinacalcet hydrochloride	364782-34-3	C22H23ClF3N	393.87	203422	Cardiovascular system
ligprep_FDA.sdf:1315-1	-3.694	T0856	Dehydroisoandrosterone 3-acetate	853-23-6	C21H30O3	330.46	208470	Endocrine system
ligprep_FDA.sdf:35-1	-3.692	T13083L	Tafenoquine Succinate	106635-81-8	C28H34F3N3O7	581.58	210795	infection
ligprep_FDA.sdf:719-1	-3.69	T2548	Diflorasone	2557-49-5	C22H28F2O5	410.45	75331	Immune system
ligprep_FDA.sdf:1431-1	-3.689	T0476	Spironolactone	1952-01-07	C24H32O4S	416.57	40353	Cardiovascular system
ligprep_FDA.sdf:1457-4	-3.682	T0420	Pentetic Acid	67-43-6	C14H23N3O10	393.35	21749	Nervous system
ligprep_FDA.sdf:1422-1	-3.679	T0490	Chlorpropamide	94-20-2	C10H13ClN2O3S	276.74	88641	Nervous system
ligprep_FDA.sdf:29-1	-3.678	T10232	Acetophenazine dimaleate	5714-00-1	C31H37N3O10S	643.71	12254	nervous system
ligprep_FDA.sdf:1330-1	-3.678	T0820	Triamcinolone acetonide	76-25-5	C24H31FO6	434.5	14901	Immune system
ligprep_FDA.sdf:1703-1	-3.674	T0794	Mepenzolate Bromide	76-90-4	C21H26BrNO3	420.34	10679	Digestive system
ligprep_FDA.sdf:325-1	-3.673	T4989	Fosfomycin Tromethamine	78964-85-9	C7H18NO7P	259.19	50717	Immune system;Infection
ligprep_FDA.sdf:1262-1	-3.673	T0961	Trometamol	77-86-1	C4H11NO3	121.14	202317	Metabolism
ligprep_FDA.sdf:344-4	-3.671	T0815L	Warfarin sodium	129-06-6	C19H15NaO4	330.31	40145	Cardiovascular system
ligprep_FDA.sdf:1642-2	-3.67	T0053	Hydroxyzine Pamoate	10246-75-0	C44H43ClN2O8	763.27	40156	Nervous system
ligprep_FDA.sdf:53-1	-3.67	T20344	Acetylcholine bromide	66-23-9	C7H16BrNO2	226.11	210598	nervous system
ligprep_FDA.sdf:1677-1	-3.67	T1221	Acetylcholine chloride	60-31-1	C7H16ClNO2	181.66	20213	Nervous system
ligprep_FDA.sdf:259-5	-3.669	T7593	Levomefolate calcium	151533-22-1	C20H23CaN7O6	497.52	203594	Cardiovascular system
ligprep_FDA.sdf:190-3	-3.668	T15732	Ribociclib succinate	1374639-75-4	C27H36N8O5	552.63	209935	Cancer
ligprep_FDA.sdf:1456-1	-3.666	T0427	Homatropine Methylbromide	80-49-9	C17H24BrNO3	370.29	88508	Nervous system
ligprep_FDA.sdf:925-1	-3.66	T1587	Exemestane	107868-30-4	C20H24O2	296.4	77431	Cancer
ligprep_FDA.sdf:1206-2	-3.658	T1049L	Oxybutynin	5633-20-5	C22H31NO3	357.49	90526	Nervous system
ligprep_FDA.sdf:1207-2	-3.658	T1049	Oxybutynin chloride	1508-65-2	C22H32ClNO3	393.96	70746	Nervous system
ligprep_FDA.sdf:223-1	-3.648	T8403	Cinacalcet	226256-56-0	C22H22F3N	357.41	210570	Urinary system;Endocrine system
ligprep_FDA.sdf:750-1	-3.648	T2406	Cinacalcet hydrochloride	364782-34-3	C22H23ClF3N	393.87	203422	Cardiovascular system
ligprep_FDA.sdf:205-8	-3.646	TQ0200	Paricalcitol	131918-61-1	C27H44O3	416.64	201657	Cancer
ligprep_FDA.sdf:98-3	-3.644	T21300	Trientine-2HCl	38260-01-4	C6H20Cl2N4	219.15	19194	Chromosomal disease
ligprep_FDA.sdf:205-15	-3.644	TQ0200	Paricalcitol	131918-61-1	C27H44O3	416.64	201657	Cancer
ligprep_FDA.sdf:1127-1	-3.64	T1193	Clomiphene citrate	50-41-9	C32H36ClNO8	598.1	75528	Endocrine system
ligprep_FDA.sdf:58-3	-3.636	T21651	Lansoprazole sodium	226904-00-3	C16H13F3N3NaO2S	391.34	207394	Digestive system
ligprep_FDA.sdf:1227-2	-3.636	T1021	(R)-Lansoprazole	138530-94-6	C16H14F3N3O2S	369.36	77255	Digestive system
ligprep_FDA.sdf:1407-3	-3.636	T0674	Lansoprazole	103577-45-3	C16H14F3N3O2S	369.36	50757	Digestive system;Infection
ligprep_FDA.sdf:489-1	-3.635	T6503	Fluorometholone Acetate	3801-06-07	C24H31FO5	418.5	19079	Others
ligprep_FDA.sdf:51-4	-3.627	T50005	Sertaconazole	99592-32-2	C20H15Cl3N2OS	437.77	21385	infection
ligprep_FDA.sdf:278-1	-3.627	T7147	Valbenazine	1025504-45-3	C24H38N2O4	418.57	209241	Nervous system
ligprep_FDA.sdf:773-3	-3.625	T2334	Avanafil	330784-47-9	C23H26ClN7O3	483.95	202276	Reproductive system
ligprep_FDA.sdf:1628-2	-3.623	T0077	Dantrolene sodium	14663-23-1	C14H9N4NaO5	336.23	205579	Immune system
ligprep_FDA.sdf:866-1	-3.615	T1675	Adefovir dipivoxil	142340-99-6	C20H32N5O8P	501.47	21449	Immune system;Infection
ligprep_FDA.sdf:1693-1	-3.614	T0334	Rosiglitazone	122320-73-4	C18H19N3O3S	357.43	76747	Respiratory system;Metabolism
ligprep_FDA.sdf:1588-1	-3.612	T0145	Felodipine	72509-76-3	C18H19Cl2NO4	384.26	19834	Cardiovascular system
ligprep_FDA.sdf:680-2	-3.611	T3044	Teriflunomide	108605-62-5	C12H9F3N2O2	270.21	202992	Nervous system
ligprep_FDA.sdf:205-7	-3.604	TQ0200	Paricalcitol	131918-61-1	C27H44O3	416.64	201657	Cancer
ligprep_FDA.sdf:1285-2	-3.597	T0912L	Tetracycline	60-54-8	C22H24N2O8	444.43	50493	Infection
ligprep_FDA.sdf:157-3	-3.594	T16807	Rucaparib monocamsylate	1859053-21-6	C29H34FN3O5S	555.66	209115	Reproductive system;cancer
ligprep_FDA.sdf:486-4	-3.591	T6514	Glasdegib	1095173-27-5	C21H22N6O	374.44	210656	Nervous system
ligprep_FDA.sdf:602-8	-3.585	T4382	Proguanil hydrochloride	637-32-1	C11H17Cl2N5	290.19	202362	Immune system;Infection
ligprep_FDA.sdf:205-2	-3.583	TQ0200	Paricalcitol	131918-61-1	C27H44O3	416.64	201657	Cancer
ligprep_FDA.sdf:1468-1	-3.58	T0385	Prochlorperazine Maleate	1984-02-06	C28H32ClN3O8S	606.09	40058	Nervous system
ligprep_FDA.sdf:443-3	-3.58	T6702	Terbinafine	91161-71-6	C21H25N	291.43	20192	Immune system;Infection
ligprep_FDA.sdf:352-1	-3.579	T4572	Desoximetasone	382-67-2	C22H29FO4	376.46	203234	Immune system
ligprep_FDA.sdf:205-31	-3.573	TQ0200	Paricalcitol	131918-61-1	C27H44O3	416.64	201657	Cancer
ligprep_FDA.sdf:285-2	-3.57	T5964	Olmesartan	144689-24-7	C24H26N6O3	446.5	202491	Metabolism
ligprep_FDA.sdf:988-3	-3.569	T1485	Methotrexate	1959-05-02	C20H22N8O5	454.44	40385	Cancer
ligprep_FDA.sdf:634-1	-3.562	T3623	Cobimetinib	934660-93-2	C21H21F3IN3O2	531.32	206192	Cancer
ligprep_FDA.sdf:1355-1	-3.562	T0781	Dimercaprol	59-52-9	C3H8OS2	124.22	5939	Others
ligprep_FDA.sdf:57-3	-3.562	T11836	Lefamulin acetate	1350636-82-6	C30H49NO7S	567.78	211673	Respiratory system
ligprep_FDA.sdf:653-1	-3.561	T3316	Fluorometholone	426-13-1	C22H29FO4	376.46	50628	Immune system
ligprep_FDA.sdf:1064-1	-3.559	T1314	Triclosan	3380-34-5	C12H7Cl3O2	289.54	20231	Infection
ligprep_FDA.sdf:256-1	-3.557	T7584	zanubrutinib	1691249-45-2	C27H29N5O3	471.55	213217	Cancer
ligprep_FDA.sdf:1682-1	-3.555	T0096	Vardenafil	224785-90-4	C23H32N6O4S	488.6	21400	Nervous system
ligprep_FDA.sdf:1-1	-3.545	T0432	Diclofenac diethylamine	78213-16-8	C18H22Cl2N2O2	369.29	20607	Infection
ligprep_FDA.sdf:504-1	-3.545	T6470	Diclofenac Potassium	15307-81-0	C14H10Cl2KNO2	334.24	22165	Nervous system
ligprep_FDA.sdf:1689-1	-3.545	T0196	Diclofenac	15307-86-5	C14H11Cl2NO2	296.15	20607	Nervous system
ligprep_FDA.sdf:50-1	-3.54	T12095	Monomethyl fumarate	2756-87-8	C5H6O4	130.1	210296	nervous system
ligprep_FDA.sdf:1274-2	-3.539	T0939	Phenytoin	57-41-0	C15H12N2O2	252.27	84349	Nervous system
ligprep_FDA.sdf:1660-2	-3.539	T0008	Phenytoin sodium	630-93-3	C15H11N2NaO2	274.25	40573	Nervous system
ligprep_FDA.sdf:6-3	-3.536	T21069	Lumateperone	313368-91-1	C24H28FN3O	393.5	209500	nervous system
ligprep_FDA.sdf:1028-3	-3.529	T1410	Torsemide	56211-40-6	C16H20N4O3S	348.42	76110	Cardiovascular system
ligprep_FDA.sdf:1668-3	-3.527	T0182	Clopidogrel	113665-84-2	C16H16ClNO2S	321.82	20839	Cardiovascular system
ligprep_FDA.sdf:1049-3	-3.519	T1339	5-Azacytidine	320-67-2	C8H12N4O5	244.2	50794	Cancer
ligprep_FDA.sdf:1606-1	-3.519	T0106	Methazolamide	554-57-4	C5H8N4O3S2	236.27	40001	Others
ligprep_FDA.sdf:221-1	-3.514	T8399	Crizotinib hydrochloride	1415560-69-8	C21H23Cl3FN5O	486.8	202570	Respiratory system;Cancer
ligprep_FDA.sdf:877-1	-3.514	T1661	Crizotinib	877399-52-5	C21H22Cl2FN5O	450.34	202570	Cancer
ligprep_FDA.sdf:691-5	-3.514	T2687	Omeprazole sulfide	73590-85-9	C17H19N3O2S	329.42	75347	Immune system
ligprep_FDA.sdf:1480-2	-3.51	T0365	Thioridazine hydrochloride	130-61-0	C21H27ClN2S2	407.04	88004	Nervous system
ligprep_FDA.sdf:972-3	-3.507	T1508	Decitabine	2353-33-5	C8H12N4O4	228.21	21790	Cancer
ligprep_FDA.sdf:1100-1	-3.507	T1243	Hydrocortisone acetate	1950-03-03	C23H32O6	404.5	89472	Others
ligprep_FDA.sdf:15-1	-3.505	T3036	Dydrogesterone	152-62-5	C21H28O2	312.45	17388	Reproductive system
ligprep_FDA.sdf:205-12	-3.499	TQ0200	Paricalcitol	131918-61-1	C27H44O3	416.64	201657	Cancer
ligprep_FDA.sdf:196-1	-3.491	T8474	Dabrafenib Mesylate	1195768-06-9	C24H24F3N5O5S3	615.67	202806	Cancer
ligprep_FDA.sdf:829-1	-3.491	T1903	Dabrafenib	1195765-45-7	C23H20F3N5O2S2	519.56	202806	Cancer
ligprep_FDA.sdf:409-4	-3.49	T6953	Prilocaine	721-50-6	C13H20N2O	220.31	14763	Nervous system
ligprep_FDA.sdf:1346-4	-3.49	T0796	Prilocaine hydrochloride	1786-81-8	C13H21ClN2O	256.77	78959	Nervous system
ligprep_FDA.sdf:956-1	-3.477	T1535	Sodium 4-phenylbutyrate	1716-12-7	C10H11NaO2	186.18	90910	Cardiovascular system
ligprep_FDA.sdf:1239-1	-3.476	T1000L	Chlorhexidine diacetate	56-95-1	C26H38Cl2N10O4	625.55	21074	Infection
ligprep_FDA.sdf:1148-1	-3.476	T1147	Chlorhexidine dihydrochloride	3697-42-5	C22H32Cl4N10	578.38	19125	Infection
ligprep_FDA.sdf:932-2	-3.472	T1578	Pargyline hydrochloride	306-07-0	C11H14NCl	195.69	16047	Cardiovascular system
ligprep_FDA.sdf:1502-2	-3.472	T0300	Pargyline	555-57-7	C11H13N	159.23	13448	Cardiovascular system
ligprep_FDA.sdf:881-1	-3.467	T1655	Ambrisentan	177036-94-1	C22H22N2O4	378.42	22081	Respiratory system
ligprep_FDA.sdf:1494-2	-3.463	T0331	Moxifloxacin hydrochloride	186826-86-8	C23H29ClFN3O4	437.89	21598	Infection
ligprep_FDA.sdf:59-2	-3.446	T0331L	Moxifloxacin	151096-09-2	C21H24FN3O4	401.43	205572	infection
ligprep_FDA.sdf:500-3	-3.441	T6476	Dofetilide	115256-11-6	C19H27N3O5S2	441.56	207058	Cardiovascular system
ligprep_FDA.sdf:213-3	-3.439	T8384	Gatifloxacin hydrochloride	121577-32-0	C19H23ClFN3O4	411.86	206446	Inflammation;Immune system;infection
ligprep_FDA.sdf:1077-3	-3.439	T1293	Gatifloxacin	112811-59-3	C19H22FN3O4	375.4	202653	Inflammation
ligprep_FDA.sdf:910-3	-3.43	T1613	Hydralazine hydrochloride	304-20-1	C8H9ClN4	196.64	40136	Cardiovascular system
ligprep_FDA.sdf:1541-1	-3.428	T0215L	Losartan	114798-26-4	C22H23ClN6O	422.91	76958	Metabolism
ligprep_FDA.sdf:1542-1	-3.428	T0215	Losartan potassium	124750-99-8	C22H22ClKN6O	461.01	76958	Metabolism
ligprep_FDA.sdf:1670-1	-3.423	T0947	Dexamethasone acetate	1177-87-3	C24H31FO6	434.51	16675	Respiratory system;Immune system;Infection
ligprep_FDA.sdf:685-1	-3.423	T2965	Deoxycholic acid	83-44-3	C24H40O4	392.57	206333	Others
ligprep_FDA.sdf:288-3	-3.416	T5784	Topotecan	123948-87-8	C23H23N3O5	421.45	200582	Cancer
ligprep_FDA.sdf:1135-3	-3.416	T1174	Topotecan hydrochloride	119413-54-6	C23H24ClN3O5	457.92	22453	Cancer
ligprep_FDA.sdf:989-1	-3.415	T1484L	Perindopril erbumine	107133-36-8	C23H43N3O5	441.61	78138	Cardiovascular system
ligprep_FDA.sdf:68-7	-3.414	T9287	Hydroxychloroquine	118-42-3	C18H26ClN3O	335.87	9768	Immune system
ligprep_FDA.sdf:1586-2	-3.413	T0147	Clemastine fumarate	14976-57-9	C25H30ClNO5	459.97	73283	Immune system
ligprep_FDA.sdf:970-1	-3.413	T1510	Rosuvastatin calcium	147098-20-2	2(C22H27FN3O6S)Ca	1001.14	79145	Metabolism
ligprep_FDA.sdf:284-7	-3.412	T5841	Travoprost	157283-68-6	C26H35F3O6	500.55	91340	Others
ligprep_FDA.sdf:69-2	-3.406	T21434	Sulfacetamide	144-80-9	C8H10N2O3S	214.24	19931	Inflammation
ligprep_FDA.sdf:1622-2	-3.406	T0087L	Sulfacetamide sodium	127-56-0	C8H9N2NaO3S	236.22	83021	Immune system;Infection
ligprep_FDA.sdf:215-3	-3.405	T8386	Esomeprazole Magnesium trihydrate	217087-09-7	C34H42MgN6O9S2	767.17	212376	Digestive system
ligprep_FDA.sdf:1363-3	-3.405	T0757	Omeprazole	73590-58-6	C17H19N3O3S	345.42	75347	Digestive system;Infection
ligprep_FDA.sdf:103-1	-3.392	T21383	D-Thyroxine	51-49-0	C15H11I4NO4	776.87	12302	Cardiovascular system
ligprep_FDA.sdf:1487-1	-3.387	T0345	Estropipate	7280-37-7	C22H32N2O5S	436.56	40135	Endocrine system
ligprep_FDA.sdf:1690-2	-3.384	T0208	Prednisolone disodium phosphate	125-02-0	C21H27Na2O8P	484.39	74511	Endocrine system;Infection
ligprep_FDA.sdf:1053-1	-3.384	T1333	Tolazamide	1156-19-0	C14H21N3O3S	311.4	70259	Metabolism
ligprep_FDA.sdf:1149-1	-3.383	T1146	Nifedipine	21829-25-4	C17H18N2O6	346.34	72556	Cardiovascular system
ligprep_FDA.sdf:88-1	-3.38	T19663	Triheptanoin	620-67-7	C24H44O6	428.61	213687	Endocrine system
ligprep_FDA.sdf:1180-1	-3.373	T1089	Etomidate	33125-97-2	C14H16N2O2	244.29	74593	Nervous system
ligprep_FDA.sdf:110-1	-3.373	T21802	Etomidate hydrochloride	53188-20-8	C14H17ClN2O2	280.75	18227	nervous system
ligprep_FDA.sdf:1309-4	-3.373	T0865	Ranitidine Hydrochloride	66357-59-3	C13H23ClN4O3S	350.86	18703	Immune system;Infection
ligprep_FDA.sdf:35-4	-3.368	T13083L	Tafenoquine Succinate	106635-81-8	C28H34F3N3O7	581.58	210795	infection
ligprep_FDA.sdf:160-1	-3.363	T8734	Choline	123-41-1	C5H15NO2	121.18	213450	Others
ligprep_FDA.sdf:1214-1	-3.363	T1039	Choline chloride	67-48-1	C5H14ClNO	139.63	85400	Metabolism
ligprep_FDA.sdf:790-3	-3.363	T2226	Pergolide mesylate	66104-23-2	C20H30N2O3S2	410.59	76061	Nervous system
ligprep_FDA.sdf:1362-2	-3.361	T0758	Piroxicam	36322-90-4	C15H13N3O4S	331.35	18147	Immune system
ligprep_FDA.sdf:1488-3	-3.36	T0344L	Miconazole nitrate	22832-87-7	C18H15Cl4N3O4	479.15	73508	Infection
ligprep_FDA.sdf:997-3	-3.359	T1469	Levocetirizine	130018-77-8	C21H25ClN2O3	388.89	22064	Respiratory system
ligprep_FDA.sdf:1621-5	-3.359	T0089	Cetirizine dihydrochloride	83881-52-1	C21H27Cl3N2O3	461.81	90199	Immune system
ligprep_FDA.sdf:858-2	-3.357	T1687	Doxycycline	564-25-0	C22H24N2O8	444.44	62569	Infection
ligprep_FDA.sdf:127-1	-3.349	T22253	AG-120 (racemic)	1448346-63-1	C28H22ClF3N6O3	582.96	211192	Immune system
ligprep_FDA.sdf:68-9	-3.345	T9287	Hydroxychloroquine	118-42-3	C18H26ClN3O	335.87	9768	Immune system
ligprep_FDA.sdf:1690-1	-3.342	T0208	Prednisolone disodium phosphate	125-02-0	C21H27Na2O8P	484.39	74511	Endocrine system;Infection
ligprep_FDA.sdf:259-7	-3.341	T7593	Levomefolate calcium	151533-22-1	C20H23CaN7O6	497.52	203594	Cardiovascular system
ligprep_FDA.sdf:1173-1	-3.339	T1101	Minocycline hydrochloride	13614-98-7	C23H28ClN3O7	493.94	201922	Endocrine system;Infection
ligprep_FDA.sdf:210-1	-3.335	T8380	Bendamustine	16506-27-7	C16H21Cl2N3O2	358.26	211530	Cancer
ligprep_FDA.sdf:1345-1	-3.333	T0797	Cimetidine	51481-61-9	C10H16N6S	252.34	74151	Immune system
ligprep_FDA.sdf:1358-2	-3.331	T0767	Sulfapyridine	144-83-2	C11H11N3O2S	249.29	159	Immune system;Infection
ligprep_FDA.sdf:474-2	-3.329	T6567	Levofloxacin	100986-85-4	C18H20FN3O4	361.37	76361	Respiratory system;Infection
ligprep_FDA.sdf:1290-4	-3.329	T0902	Ofloxacin	82419-36-1	C18H20FN3O4	361.37	76093	Immune system;Infection
ligprep_FDA.sdf:148-2	-3.329	T8747	Levofloxacin hydrochloride	177325-13-2	C18H21ClFN3O4	397.8	20634	Respiratory system
ligprep_FDA.sdf:193-2	-3.328	T8526	Metformin	657-24-9	C4H11N5	129.16	212614	Metabolism;Endocrine system
ligprep_FDA.sdf:1372-2	-3.328	T0740	Metformin hydrochloride	1115-70-4	C4H12ClN5	165.63	75961	Metabolism
ligprep_FDA.sdf:545-1	-3.327	T6316	Calcitriol	32222-06-3	C27H44O3	416.64	75816	Endocrine system
ligprep_FDA.sdf:678-2	-3.321	T3061	Lorlatinib	1454846-35-5	C21H19FN6O2	406.41	210868	Cancer
ligprep_FDA.sdf:1430-4	-3.32	T0477	Zileuton	111406-87-2	C11H12N2O2S	236.29	22052	Respiratory system
ligprep_FDA.sdf:897-2	-3.318	T1630	Tiopronin	1953-02-02	C5H9NO3S	163.19	19569	Metabolism
ligprep_FDA.sdf:218-1	-3.318	T8396	Prednisone acetate	125-10-0	C23H28O6	400.46	211575	Cardiovascular system;Digestive system;Endocrine system;Inflammation;Nervous system;Respiratory system;Cancer
ligprep_FDA.sdf:1530-2	-3.316	T0237	Closantel	57808-65-8	C22H14Cl2I2N2O2	663.07	209941	Immune system
ligprep_FDA.sdf:1097-7	-3.311	T1255	Tobramycin	32986-56-4	C18H37N5O9	467.51	50804	Immune system;Infection
ligprep_FDA.sdf:1260-2	-3.306	T0964	Floxuridine	50-91-9	C9H11FN2O5	246.19	75387	Cancer;Immune system;Infection
ligprep_FDA.sdf:213-2	-3.3	T8384	Gatifloxacin hydrochloride	121577-32-0	C19H23ClFN3O4	411.86	206446	Inflammation;Immune system;infection
ligprep_FDA.sdf:1077-2	-3.3	T1293	Gatifloxacin	112811-59-3	C19H22FN3O4	375.4	202653	Inflammation
ligprep_FDA.sdf:1533-3	-3.297	T0230	Prasugrel	150322-43-3	C20H20FNO3S	373.44	22307	Cardiovascular system
ligprep_FDA.sdf:1544-8	-3.294	T0214	Pioglitazone	111025-46-8	C19H20N2O3S	356.44	76798	Metabolism
ligprep_FDA.sdf:585-1	-3.293	T6106	Selinexor	1393477-72-9	C17H11F6N7O	443.31	212306	Cancer
ligprep_FDA.sdf:82-2	-3.292	T12004	Meropenem trihydrate	119478-56-7	C17H31N3O8S	437.51	209776	infection
ligprep_FDA.sdf:769-3	-3.292	T2364	Tucatinib	937263-43-9	C26H24N8O2	480.52	213411	Cancer
ligprep_FDA.sdf:459-1	-3.289	T6638	Retapamulin	224452-66-8	C30H47NO4S	517.76	22055	Immune system
ligprep_FDA.sdf:869-1	-3.289	T1672	Dimesna	16208-51-8	C4H8Na2O6S4	326.34	75739	Others
ligprep_FDA.sdf:232-1	-3.288	T8262	Fosfomycin sodium	26016-99-9	C3H5Na2O4P	182.02	50717	infection
ligprep_FDA.sdf:1170-6	-3.287	T1104	Paromomycin Sulfate	1263-89-4	C23H47N5O18S	713.71	64171	Immune system;Infection
ligprep_FDA.sdf:213-4	-3.284	T8384	Gatifloxacin hydrochloride	121577-32-0	C19H23ClFN3O4	411.86	206446	Inflammation;Immune system;infection
ligprep_FDA.sdf:1077-4	-3.284	T1293	Gatifloxacin	112811-59-3	C19H22FN3O4	375.4	202653	Inflammation
ligprep_FDA.sdf:1180-2	-3.28	T1089	Etomidate	33125-97-2	C14H16N2O2	244.29	74593	Nervous system
ligprep_FDA.sdf:110-2	-3.28	T21802	Etomidate hydrochloride	53188-20-8	C14H17ClN2O2	280.75	18227	nervous system
ligprep_FDA.sdf:989-2	-3.276	T1484L	Perindopril erbumine	107133-36-8	C23H43N3O5	441.61	78138	Cardiovascular system
ligprep_FDA.sdf:526-3	-3.273	T6403	Siponimod	1230487-00-9	C29H35F3N2O3	516.6	209884	Nervous system
ligprep_FDA.sdf:1368-2	-3.268	T0748	Sulfameter	651-06-9	C11H12N4O3S	280.31	16000	Immune system;Infection
ligprep_FDA.sdf:728-2	-3.267	T2534	Pitavastatin calcium	147526-32-7	C50H46CaF2N2O8	880.98	22363	Nervous system;Metabolism
ligprep_FDA.sdf:205-11	-3.264	TQ0200	Paricalcitol	131918-61-1	C27H44O3	416.64	201657	Cancer
ligprep_FDA.sdf:479-3	-3.263	T6547	Ipratropium Bromide	22254-24-6	C20H30BrNO3	412.37	76724	Nervous system
ligprep_FDA.sdf:1613-3	-3.263	T0098	Ipratropium bromide monohydrate	66985-17-9	C20H32BrNO4	430.38	74755	Respiratory system
ligprep_FDA.sdf:1068-2	-3.26	T1309	Propylthiouracil	51-52-5	C7H10N2OS	170.24	6188	Endocrine system
ligprep_FDA.sdf:1544-6	-3.255	T0214	Pioglitazone	111025-46-8	C19H20N2O3S	356.44	76798	Metabolism
ligprep_FDA.sdf:1170-10	-3.245	T1104	Paromomycin Sulfate	1263-89-4	C23H47N5O18S	713.71	64171	Immune system;Infection
ligprep_FDA.sdf:808-1	-3.238	T2141	Mecamylamine hydrochloride	826-39-1	C11H22ClN	203.75	204054	Cardiovascular system
ligprep_FDA.sdf:209-1	-3.235	T8365	Methenamine Hippurate	5714-73-8	C15H21N5O3	319.36	212172	Urinary system;infection
ligprep_FDA.sdf:912-1	-3.233	T1611	Isotretinoin	4759-48-2	C20H28O2	300.44	76041	Endocrine system;Infection
ligprep_FDA.sdf:808-4	-3.233	T2141	Mecamylamine hydrochloride	826-39-1	C11H22ClN	203.75	204054	Cardiovascular system
ligprep_FDA.sdf:952-1	-3.224	T1541	Drospirenone	67392-87-4	C24H30O3	366.49	21676	Endocrine system
ligprep_FDA.sdf:299-2	-3.223	T5189	Omadacycline	389139-89-3	C29H40N4O7	556.65	209816	Infection
ligprep_FDA.sdf:1059-2	-3.221	T1326	Gentamicin sulfate	1405-41-0	C60H127N15O26S	1506.8	62196	Immune system;Infection
ligprep_FDA.sdf:932-3	-3.221	T1578	Pargyline hydrochloride	306-07-0	C11H14NCl	195.69	16047	Cardiovascular system
ligprep_FDA.sdf:1502-3	-3.221	T0300	Pargyline	555-57-7	C11H13N	159.23	13448	Cardiovascular system
ligprep_FDA.sdf:68-8	-3.22	T9287	Hydroxychloroquine	118-42-3	C18H26ClN3O	335.87	9768	Immune system
ligprep_FDA.sdf:354-11	-3.219	T4573	Cyclothiazide	2259-96-3	C14H16ClN3O4S2	389.9	13157	Digestive system
ligprep_FDA.sdf:1133-1	-3.211	T1179	Tiotropium bromide	136310-93-5	C19H22BrNO4S2	472.42	206756	Respiratory system
ligprep_FDA.sdf:800-3	-3.201	T2184L	Sulfamethazine sodium	1981-58-4	C12H13N4NaO2S	300.31	6317	Immune system;Infection
ligprep_FDA.sdf:1371-3	-3.201	T0741	Sulfamethazine	57-68-1	C12H14N4O2S	278.34	80094	Immune system;Infection
ligprep_FDA.sdf:1332-2	-3.199	T0816	Acetohexamide	968-81-0	C15H20N2O4S	324.4	70753	Metabolism
ligprep_FDA.sdf:831-2	-3.196	T1852	Belinostat	414864-00-9	C15H14N2O4S	318.35	206256	Cancer
ligprep_FDA.sdf:418-2	-3.193	T6905	Netupitant	290297-26-6	C30H32F6N4O	578.59	205718	Others
ligprep_FDA.sdf:98-2	-3.192	T21300	Trientine-2HCl	38260-01-4	C6H20Cl2N4	219.15	19194	Chromosomal disease
ligprep_FDA.sdf:1643-1	-3.189	T0040	Quinestrol	152-43-2	C25H32O2	364.53	16768	Cancer
ligprep_FDA.sdf:1302-2	-3.175	T0879	Niacin	59-67-6	C6H5NO2	123.11	76250	Metabolism
ligprep_FDA.sdf:146-1	-3.173	T8777	Beclometasone	4419-39-0	C22H29ClO5	408.92	207921	Respiratory system
ligprep_FDA.sdf:1352-2	-3.169	T0786	Clidinium bromide	3485-62-9	C22H26BrNO3	432.35	202450	Nervous system
ligprep_FDA.sdf:292-2	-3.165	T5391	Bepridil hydrochloride	68099-86-5	C24H35ClN2O	403	19001	Cardiovascular system
ligprep_FDA.sdf:240-1	-3.161	T8139	Sulfamethoxazole sodium	4563-84-2	C10H10N3NaO3S	275.26	72408	Urinary system;Infection
ligprep_FDA.sdf:1299-1	-3.161	T0885	Sulfamethoxazole	723-46-6	C10H11N3O3S	253.28	71815	Immune system;Infection
ligprep_FDA.sdf:419-1	-3.15	T6902	Naloxone HCl Dihydrate	51481-60-8	C19H26ClNO6	399.87	22410	Nervous system
ligprep_FDA.sdf:675-1	-3.147	T3091	Carmustine	154-93-8	C5H9Cl2N3O2	214.05	20637	Cancer
ligprep_FDA.sdf:1309-3	-3.133	T0865	Ranitidine Hydrochloride	66357-59-3	C13H23ClN4O3S	350.86	18703	Immune system;Infection
ligprep_FDA.sdf:1454-1	-3.128	T0435	Sulfinpyrazone	57-96-5	C23H20N2O3S	404.48	87665	Metabolism
ligprep_FDA.sdf:983-3	-3.124	T1492	Gemifloxacin mesylate	210353-53-0	C19H24FN5O7S	485.49	90466	Respiratory system
ligprep_FDA.sdf:1121-2	-3.123	T1209	Flunixin meglumine	42461-84-7	C21H28F3N3O7	491.46	211996	Immune system
ligprep_FDA.sdf:848-9	-3.122	T1776L	Plerixafor octahydrochloride	155148-31-5	C28H62Cl8N8	794.46	22311	Others
ligprep_FDA.sdf:1209-4	-3.118	T1046	Mexiletine hydrochloride	5370-01-04	C11H18ClNO	215.72	74377	Nervous system
ligprep_FDA.sdf:385-1	-3.114	T2O2728	glycine	56-40-6	C2H5NO2	75.06	17865	Nervous system
ligprep_FDA.sdf:596-1	-3.114	T4512	Magnesium glycinate	14783-68-7	C4H8MgN2O4	172.42	6333	Others
ligprep_FDA.sdf:597-1	-3.114	T4505	Ferrous Bisglycinate	20150-34-9	C4H8FeN2O4	203.96	22501	Others
ligprep_FDA.sdf:1414-1	-3.108	T0518	Methacycline hydrochloride	3963-95-9	C22H23ClN2O8	478.88	60641	Immune system
ligprep_FDA.sdf:1616-2	-3.106	T0094	Budesonide	51333-22-3	C25H34O6	430.54	203634	Respiratory system
ligprep_FDA.sdf:848-15	-3.105	T1776L	Plerixafor octahydrochloride	155148-31-5	C28H62Cl8N8	794.46	22311	Others
ligprep_FDA.sdf:1355-2	-3.105	T0781	Dimercaprol	59-52-9	C3H8OS2	124.22	5939	Others
ligprep_FDA.sdf:415-8	-3.094	T6928	Pantoprazole	102625-70-7	C16H15F2N3O4S	383.37	77056	Digestive system;Infection
ligprep_FDA.sdf:496-2	-3.092	T6487	Encorafenib	1269440-17-6	C22H27ClFN7O4S	540.01	210496	Cancer
ligprep_FDA.sdf:1621-6	-3.091	T0089	Cetirizine dihydrochloride	83881-52-1	C21H27Cl3N2O3	461.81	90199	Immune system
ligprep_FDA.sdf:375-3	-3.087	T4493	Bictegravir	1611493-60-7	C21H18F3N3O5	449.38	210251	Infection
ligprep_FDA.sdf:252-19	-3.082	T7766	Remdesivir	1809249-37-3	C27H35N6O8P	602.58	214787	Immune system;Infection
ligprep_FDA.sdf:262-2	-3.082	T7459	Abametapir	1762-34-1	C12H12N2	184.24	206966	Others
ligprep_FDA.sdf:247-2	-3.082	T7942	Tranylcypromine hemisulfate	13492-01-8	C18H24N2O4S	364.46	206856	Nervous system
ligprep_FDA.sdf:153-6	-3.082	T21454	Nicardipine	55985-32-5	C26H29N3O6	479.53	90671	Cardiovascular system
ligprep_FDA.sdf:1117-6	-3.082	T1215	Nicardipine hydrochloride	54527-84-3	C26H30ClN3O6	515.99	22276	Cardiovascular system
ligprep_FDA.sdf:848-20	-3.076	T1776L	Plerixafor octahydrochloride	155148-31-5	C28H62Cl8N8	794.46	22311	Others
ligprep_FDA.sdf:776-1	-3.076	T2330	Rilpivirine	500287-72-9	C22H18N6	366.42	205302	Immune system
ligprep_FDA.sdf:723-3	-3.073	T2542	Prucalopride	179474-81-8	C18H26ClN3O3	367.87	210166	Metabolism
ligprep_FDA.sdf:376-1	-3.065	TJO2729	L-Alanine	56-41-7	C3H7NO2	89.09	16822	Others
ligprep_FDA.sdf:1290-5	-3.065	T0902	Ofloxacin	82419-36-1	C18H20FN3O4	361.37	76093	Immune system;Infection
ligprep_FDA.sdf:1457-3	-3.062	T0420	Pentetic Acid	67-43-6	C14H23N3O10	393.35	21749	Nervous system
ligprep_FDA.sdf:583-2	-3.058	T6115	Fostamatinib	901119-35-5	C23H26FN6O9P	580.46	209299	Others
ligprep_FDA.sdf:1105-3	-3.058	T1237	Azathioprine	446-86-6	C9H7N7O2S	277.26	74419	Immune system
ligprep_FDA.sdf:948-3	-3.056	T1549	Raloxifene hydrochloride	82640-04-8	C28H28ClNO4S	510.04	90842	Cancer
ligprep_FDA.sdf:1590-3	-3.055	T0142	Brinzolamide	138890-62-7	C12H21N3O5S3	383.51	204251	Others
ligprep_FDA.sdf:1059-3	-3.052	T1326	Gentamicin sulfate	1405-41-0	C60H127N15O26S	1506.8	62196	Immune system;Infection
ligprep_FDA.sdf:855-3	-3.041	T1734	Rabeprazole Sulfide	117977-21-6	C18H21N3O2S	343.44	76822	Immune system
ligprep_FDA.sdf:1495-1	-3.04	T0330	Diphenhydramine hydrochloride	147-24-0	C17H22ClNO	291.82	72646	Nervous system
ligprep_FDA.sdf:1504-1	-3.04	T0298	Dimenhydrinate	523-87-5	C24H28ClN5O3	469.96	40519	Nervous system
ligprep_FDA.sdf:144-2	-3.037	T13202	Trilaciclib hydrochloride	1977495-97-8	C24H32Cl2N8O	519.47	214200	Cancer
ligprep_FDA.sdf:1073-2	-3.033	T1303	Auranofin	34031-32-8	C20H34AuO9PS	678.48	18689	Metabolism
ligprep_FDA.sdf:211-4	-3.033	T8381	Amodiaquine	86-42-0	C20H22ClN3O	355.86	6441	Immune system;Infection
ligprep_FDA.sdf:1469-4	-3.033	T0381	Amodiaquine dihydrochloride dihydrate	6398-98-7	C20H28Cl3N3O3	464.82	6441	Immune system
ligprep_FDA.sdf:1082-4	-3.033	T1281	Tropicamide	1508-75-4	C17H20N2O2	284.36	40067	Others
ligprep_FDA.sdf:1174-2	-3.031	T1097	Loratadine	79794-75-5	C22H23ClN2O2	382.88	21734	Immune system;Infection
ligprep_FDA.sdf:496-1	-3.027	T6487	Encorafenib	1269440-17-6	C22H27ClFN7O4S	540.01	210496	Cancer
ligprep_FDA.sdf:1108-2	-3.026	T1232	Mepyramine maleate	59-33-6	C21H27N3O5	401.47	80808	Nervous system
ligprep_FDA.sdf:1206-3	-3.025	T1049L	Oxybutynin	5633-20-5	C22H31NO3	357.49	90526	Nervous system
ligprep_FDA.sdf:1207-3	-3.025	T1049	Oxybutynin chloride	1508-65-2	C22H32ClNO3	393.96	70746	Nervous system
ligprep_FDA.sdf:759-4	-3.024	T2387	Glycopyrrolate	596-51-0	C19H28BrNO3	398.33	207923	Nervous system
ligprep_FDA.sdf:354-10	-3.018	T4573	Cyclothiazide	2259-96-3	C14H16ClN3O4S2	389.9	13157	Digestive system
ligprep_FDA.sdf:602-6	-3.016	T4382	Proguanil hydrochloride	637-32-1	C11H17Cl2N5	290.19	202362	Immune system;Infection
ligprep_FDA.sdf:419-3	-3.014	T6902	Naloxone HCl Dihydrate	51481-60-8	C19H26ClNO6	399.87	22410	Nervous system
ligprep_FDA.sdf:1668-2	-3.007	T0182	Clopidogrel	113665-84-2	C16H16ClNO2S	321.82	20839	Cardiovascular system
ligprep_FDA.sdf:521-1	-3.002	T6414	Bisacodyl	603-50-9	C22H19NO4	361.39	21551	Metabolism
ligprep_FDA.sdf:210-2	-3.002	T8380	Bendamustine	16506-27-7	C16H21Cl2N3O2	358.26	211530	Cancer
ligprep_FDA.sdf:1044-1	-3	T1385	Amlodipine	88150-42-9	C20H25ClN2O5	408.88	22401	Cardiovascular system
ligprep_FDA.sdf:1212-5	-2.995	T1041	Risedronate Sodium	115436-72-1	C7H10NNaO7P2	305.09	20835	Others
ligprep_FDA.sdf:1695-5	-2.995	T0379	Risedronic Acid	105462-24-6	C7H11NO7P2	283.11	206768	Others
ligprep_FDA.sdf:702-2	-2.988	T2589	Dolasetron Mesylate hydrate	878143-33-0	C20H26N2O7S	438.49	20624	Others
ligprep_FDA.sdf:712-2	-2.984	T2562	Eltrombopag	496775-61-2	C25H22N4O4	442.47	206788	Cardiovascular system
ligprep_FDA.sdf:763-1	-2.983	T2382	Vemurafenib	918504-65-1	C23H18ClF2N3O3S	489.92	202429	Cancer
ligprep_FDA.sdf:169-1	-2.983	T8654	Plx-4032	1029872-54-5	C23H18ClF2N3O3S	489.92	202429	Cancer
ligprep_FDA.sdf:1566-1	-2.98	T0181	Loteprednol etabonate	82034-46-6	C24H31ClO7	466.95	50804	Inflammation
ligprep_FDA.sdf:165-21	-2.973	T8709	Nandrolone phenylpropionate	62-90-8	C27H34O3	406.6	11891	Cardiovascular system;Cancer
ligprep_FDA.sdf:500-2	-2.961	T6476	Dofetilide	115256-11-6	C19H27N3O5S2	441.56	207058	Cardiovascular system
ligprep_FDA.sdf:602-7	-2.96	T4382	Proguanil hydrochloride	637-32-1	C11H17Cl2N5	290.19	202362	Immune system;Infection
ligprep_FDA.sdf:788-1	-2.952	T2239L	Raltegravir	518048-05-0	C20H21FN6O5	444.42	206510	Immune system
ligprep_FDA.sdf:639-10	-2.946	T3534	Tetrabenazine Racemate	718635-93-9	C19H27NO3	317.43	207682	Others
ligprep_FDA.sdf:292-1	-2.944	T5391	Bepridil hydrochloride	68099-86-5	C24H35ClN2O	403	19001	Cardiovascular system
ligprep_FDA.sdf:168-3	-2.94	T8666	Naratriptan	121679-13-8	C17H23N3O2S	333.45	202431	Nervous system
ligprep_FDA.sdf:29-2	-2.933	T10232	Acetophenazine dimaleate	5714-00-1	C31H37N3O10S	643.71	12254	nervous system
ligprep_FDA.sdf:1653-3	-2.931	T0025	Haloperidol	52-86-8	C21H23ClFNO2	375.87	74536	Nervous system
ligprep_FDA.sdf:711-1	-2.917	T2567	Etonogestrel	54048-10-1	C22H28O2	324.46	21529	Endocrine system
ligprep_FDA.sdf:1352-1	-2.913	T0786	Clidinium bromide	3485-62-9	C22H26BrNO3	432.35	202450	Nervous system
ligprep_FDA.sdf:1381-3	-2.902	T0719	Tetrabenazine	58-46-8	C19H27NO3	317.42	21894	Others
ligprep_FDA.sdf:639-9	-2.902	T3534	Tetrabenazine Racemate	718635-93-9	C19H27NO3	317.43	207682	Others
ligprep_FDA.sdf:522-1	-2.901	T6410	Bexarotene	153559-49-0	C24H28O2	348.49	203174	Cancer
ligprep_FDA.sdf:1107-2	-2.877	T1234	5,5-Dimethyloxazolidine-2,4-dione	695-53-4	C5H7NO3	129.12	5856	Metabolism
ligprep_FDA.sdf:1094-1	-2.875	T1261	Medroxyprogesterone Acetate	71-58-9	C24H34O4	386.54	40159	Endocrine system
ligprep_FDA.sdf:939-2	-2.865	T1567	Olanzapine	132539-06-1	C17H20N4S	312.44	76000	Nervous system
ligprep_FDA.sdf:282-2	-2.86	T6195	Baloxavir marboxil	1985606-14-1	C27H23F2N3O7S	571.55	210854	Immune system;Infection
ligprep_FDA.sdf:425-2	-2.849	T6867	Belumosudil	911417-87-3	C26H24N6O2	452.51	214783	Others
ligprep_FDA.sdf:1347-4	-2.846	T0793	Kanamycin sulfate	25389-94-0	C18H38N4O15S	582.58	62324	Immune system;Infection
ligprep_FDA.sdf:56-3	-2.845	T16757	Risdiplam	1825352-65-5	C22H23N7O	401.46	213535	nervous system
ligprep_FDA.sdf:1684-1	-2.839	T0155	Argatroban	74863-84-6	C23H36N6O5S	508.63	20883	Cardiovascular system
ligprep_FDA.sdf:150-1	-2.839	T22246	Argatroban Monohydrate	141396-28-3	C23H38N6O6S	526.65	20883	Cardiovascular system
ligprep_FDA.sdf:1170-7	-2.839	T1104	Paromomycin Sulfate	1263-89-4	C23H47N5O18S	713.71	64171	Immune system;Infection
ligprep_FDA.sdf:474-3	-2.839	T6567	Levofloxacin	100986-85-4	C18H20FN3O4	361.37	76361	Respiratory system;Infection
ligprep_FDA.sdf:1290-6	-2.839	T0902	Ofloxacin	82419-36-1	C18H20FN3O4	361.37	76093	Immune system;Infection
ligprep_FDA.sdf:148-3	-2.839	T8747	Levofloxacin hydrochloride	177325-13-2	C18H21ClFN3O4	397.8	20634	Respiratory system
ligprep_FDA.sdf:500-4	-2.834	T6476	Dofetilide	115256-11-6	C19H27N3O5S2	441.56	207058	Cardiovascular system
ligprep_FDA.sdf:209-2	-2.827	T8365	Methenamine Hippurate	5714-73-8	C15H21N5O3	319.36	212172	Urinary system;infection
ligprep_FDA.sdf:1544-7	-2.826	T0214	Pioglitazone	111025-46-8	C19H20N2O3S	356.44	76798	Metabolism
ligprep_FDA.sdf:419-5	-2.818	T6902	Naloxone HCl Dihydrate	51481-60-8	C19H26ClNO6	399.87	22410	Nervous system
ligprep_FDA.sdf:823-2	-2.816	T1963	Capmatinib	1029712-80-8	C23H17FN6O	412.42	213591	Cancer
ligprep_FDA.sdf:135-2	-2.816	T8825	Capmatinib 2HCl.H2O	1865733-40-9	C23H21Cl2FN6O2?	503.4	213591	Cancer
ligprep_FDA.sdf:939-3	-2.813	T1567	Olanzapine	132539-06-1	C17H20N4S	312.44	76000	Nervous system
ligprep_FDA.sdf:354-12	-2.808	T4573	Cyclothiazide	2259-96-3	C14H16ClN3O4S2	389.9	13157	Digestive system
ligprep_FDA.sdf:51-1	-2.804	T50005	Sertaconazole	99592-32-2	C20H15Cl3N2OS	437.77	21385	infection
ligprep_FDA.sdf:1146-3	-2.8	T1152	Albendazole	54965-21-8	C12H15N3O2S	265.33	20666	Immune system;Infection
ligprep_FDA.sdf:664-1	-2.799	T3216	Selexipag	475086-01-2	C26H32N4O4S	496.62	207947	Respiratory system
ligprep_FDA.sdf:1279-2	-2.787	T0930	Sulfadiazine	68-35-9	C10H10N4O2S	250.28	80094	Immune system;Infection
ligprep_FDA.sdf:1347-6	-2.785	T0793	Kanamycin sulfate	25389-94-0	C18H38N4O15S	582.58	62324	Immune system;Infection
ligprep_FDA.sdf:1682-4	-2.784	T0096	Vardenafil	224785-90-4	C23H32N6O4S	488.6	21400	Nervous system
ligprep_FDA.sdf:1358-3	-2.784	T0767	Sulfapyridine	144-83-2	C11H11N3O2S	249.29	159	Immune system;Infection
ligprep_FDA.sdf:211-3	-2.784	T8381	Amodiaquine	86-42-0	C20H22ClN3O	355.86	6441	Immune system;Infection
ligprep_FDA.sdf:1469-3	-2.784	T0381	Amodiaquine dihydrochloride dihydrate	6398-98-7	C20H28Cl3N3O3	464.82	6441	Immune system
ligprep_FDA.sdf:1596-3	-2.783	T0127	Glimepiride	93479-97-1	C24H34N4O5S	490.62	78709	Metabolism
ligprep_FDA.sdf:354-13	-2.774	T4573	Cyclothiazide	2259-96-3	C14H16ClN3O4S2	389.9	13157	Digestive system
ligprep_FDA.sdf:1422-2	-2.763	T0490	Chlorpropamide	94-20-2	C10H13ClN2O3S	276.74	88641	Nervous system
ligprep_FDA.sdf:515-2	-2.757	T6443	Chloroprocaine hydrochloride	3858-89-7	C13H20Cl2N2O2	307.22	40273	Nervous system
ligprep_FDA.sdf:144-4	-2.756	T13202	Trilaciclib hydrochloride	1977495-97-8	C24H32Cl2N8O	519.47	214200	Cancer
ligprep_FDA.sdf:1040-1	-2.756	T1390	DL-Panthenol	16485-10-2	C9H19NO4	205.26	6071	Others
ligprep_FDA.sdf:1365-1	-2.752	T0754	Sulfamethizole	144-82-1	C9H10N4O2S2	270.33	8565	Immune system
ligprep_FDA.sdf:39-2	-2.752	T0947L	Dexamethasone Phosphate disodium	2392-39-4	C22H28FNa2O8P	516.4	211379	Inflammation
ligprep_FDA.sdf:1533-2	-2.747	T0230	Prasugrel	150322-43-3	C20H20FNO3S	373.44	22307	Cardiovascular system
ligprep_FDA.sdf:1526-2	-2.745	T0251	Gemcitabine	95058-81-4	C9H11F2N3O4	263.2	20509	Cancer
ligprep_FDA.sdf:800-2	-2.738	T2184L	Sulfamethazine sodium	1981-58-4	C12H13N4NaO2S	300.31	6317	Immune system;Infection
ligprep_FDA.sdf:1371-2	-2.738	T0741	Sulfamethazine	57-68-1	C12H14N4O2S	278.34	80094	Immune system;Infection
ligprep_FDA.sdf:848-10	-2.728	T1776L	Plerixafor octahydrochloride	155148-31-5	C28H62Cl8N8	794.46	22311	Others
ligprep_FDA.sdf:295-2	-2.728	T5328	Fosfluconazole	194798-83-9	C13H13F2N6O4P	386.25	74681	Immune system;Infection
ligprep_FDA.sdf:335-2	-2.717	T5038	Cephapirin Sodium	24356-60-3	C17H16N3O6S2.Na	445.45	62720	Immune system
ligprep_FDA.sdf:1097-6	-2.706	T1255	Tobramycin	32986-56-4	C18H37N5O9	467.51	50804	Immune system;Infection
ligprep_FDA.sdf:51-3	-2.698	T50005	Sertaconazole	99592-32-2	C20H15Cl3N2OS	437.77	21385	infection
ligprep_FDA.sdf:68-10	-2.695	T9287	Hydroxychloroquine	118-42-3	C18H26ClN3O	335.87	9768	Immune system
ligprep_FDA.sdf:1206-4	-2.692	T1049L	Oxybutynin	5633-20-5	C22H31NO3	357.49	90526	Nervous system
ligprep_FDA.sdf:1207-4	-2.692	T1049	Oxybutynin chloride	1508-65-2	C22H32ClNO3	393.96	70746	Nervous system
ligprep_FDA.sdf:1329-2	-2.667	T0826	Meloxicam	71125-38-7	C14H13N3O4S2	351.4	207233	Others
ligprep_FDA.sdf:571-2	-2.661	T6203	Saxagliptin	361442-04-8	C18H25N3O2	315.41	200678	Metabolism
ligprep_FDA.sdf:1414-2	-2.644	T0518	Methacycline hydrochloride	3963-95-9	C22H23ClN2O8	478.88	60641	Immune system
ligprep_FDA.sdf:10-3	-2.643	T12478L	Pinacidil	60560-33-0	C13H19N5	245.32	19456	Cardiovascular system
ligprep_FDA.sdf:1255-3	-2.639	T0973	Pyridoxine	65-23-6	C8H11NO3	169.18	80618	Others
ligprep_FDA.sdf:1097-8	-2.629	T1255	Tobramycin	32986-56-4	C18H37N5O9	467.51	50804	Immune system;Infection
ligprep_FDA.sdf:386-2	-2.625	T2O2721	L-Cysteine	52-90-4	C3H7NO2S	121.15	210660	Immune system
ligprep_FDA.sdf:103-2	-2.621	T21383	D-Thyroxine	51-49-0	C15H11I4NO4	776.87	12302	Cardiovascular system
ligprep_FDA.sdf:157-4	-2.618	T16807	Rucaparib monocamsylate	1859053-21-6	C29H34FN3O5S	555.66	209115	Reproductive system;cancer
ligprep_FDA.sdf:729-2	-2.601	T2533	Alcaftadine	147084-10-4	C19H21N3O	307.39	22134	Immune system
ligprep_FDA.sdf:459-2	-2.593	T6638	Retapamulin	224452-66-8	C30H47NO4S	517.76	22055	Immune system
ligprep_FDA.sdf:843-3	-2.586	T1787	Levobupivacaine	27262-47-1	C18H28N2O	288.43	20997	Nervous system
ligprep_FDA.sdf:858-3	-2.58	T1687	Doxycycline	564-25-0	C22H24N2O8	444.44	62569	Infection
ligprep_FDA.sdf:602-5	-2.579	T4382	Proguanil hydrochloride	637-32-1	C11H17Cl2N5	290.19	202362	Immune system;Infection
ligprep_FDA.sdf:1209-3	-2.574	T1046	Mexiletine hydrochloride	5370-01-04	C11H18ClNO	215.72	74377	Nervous system
ligprep_FDA.sdf:566-2	-2.563	T6216	Abiraterone	154229-19-3	C24H31NO	349.51	202379	Cancer
ligprep_FDA.sdf:811-4	-2.556	T2131	Articaine hydrochloride	23964-57-0	C13H21ClN2O3S	320.84	22466	Nervous system
ligprep_FDA.sdf:292-4	-2.55	T5391	Bepridil hydrochloride	68099-86-5	C24H35ClN2O	403	19001	Cardiovascular system
ligprep_FDA.sdf:505-2	-2.549	T6469	Dichlorphenamide	120-97-8	C6H6Cl2N2O4S2	305.16	11366	Nervous system
ligprep_FDA.sdf:369-2	-2.546	T4545	Propacetamol Hydrochloride	66532-86-3	C14H21ClN2O3	300.78	204767	Nervous system
ligprep_FDA.sdf:251-46	-2.542	T7779	Nelfinavir	159989-64-7	C32H45N3O4S	567.78	20778	Immune system
ligprep_FDA.sdf:1249-3	-2.537	T0983L	DL-Penicillamine	52-66-4	C5H11NO2S	149.21	19854	Metabolism
ligprep_FDA.sdf:603-2	-2.533	T4333	Quinine dihydrochloride	60-93-5	C20H26Cl2N2O2	397.34	21799	Immune system;Infection
ligprep_FDA.sdf:1702-2	-2.533	T0690	Quinine	130-95-0	C20H24N2O2	324.42	91661	Immune system
ligprep_FDA.sdf:1368-1	-2.533	T0748	Sulfameter	651-06-9	C11H12N4O3S	280.31	16000	Immune system;Infection
ligprep_FDA.sdf:960-3	-2.531	T1529	Miglitol	72432-03-2	C8H17NO5	207.22	203965	Metabolism
ligprep_FDA.sdf:1098-1	-2.526	T1250	Thio-TEPA	52-24-4	C6H12N3PS	189.22	75547	Cancer
ligprep_FDA.sdf:10-4	-2.52	T12478L	Pinacidil	60560-33-0	C13H19N5	245.32	19456	Cardiovascular system
ligprep_FDA.sdf:1682-5	-2.514	T0096	Vardenafil	224785-90-4	C23H32N6O4S	488.6	21400	Nervous system
ligprep_FDA.sdf:1284-2	-2.511	T0913	Sulfamerazine	127-79-7	C11H12N4O2S	264.3	80094	Immune system
ligprep_FDA.sdf:1520-1	-2.504	T0261	Amcinonide	51022-69-6	C28H35FO7	502.57	76065	Immune system
ligprep_FDA.sdf:500-5	-2.503	T6476	Dofetilide	115256-11-6	C19H27N3O5S2	441.56	207058	Cardiovascular system
ligprep_FDA.sdf:1026-2	-2.481	T1412	Loxapine succinate	27833-64-3	C22H24ClN3O5	445.9	72062	Nervous system
ligprep_FDA.sdf:147-2	-2.481	T21629	Loxapine	1977-10-02	C18H18ClN3O	327.81	72062	Nervous system
ligprep_FDA.sdf:343-1	-2.478	T0824	4-Nonylphenol polyethoxylate	26027-38-3	C28H50O8	514.69	18683	Endocrine system
ligprep_FDA.sdf:474-4	-2.478	T6567	Levofloxacin	100986-85-4	C18H20FN3O4	361.37	76361	Respiratory system;Infection
ligprep_FDA.sdf:1290-8	-2.478	T0902	Ofloxacin	82419-36-1	C18H20FN3O4	361.37	76093	Immune system;Infection
ligprep_FDA.sdf:148-4	-2.478	T8747	Levofloxacin hydrochloride	177325-13-2	C18H21ClFN3O4	397.8	20634	Respiratory system
ligprep_FDA.sdf:1156-1	-2.467	T1127	Beclometasone dipropionate	5534-09-08	C28H37ClO7	521.04	17573	Respiratory system
ligprep_FDA.sdf:1351-3	-2.448	T0788	Spectinomycin dihydrochloride	21736-83-4	C14H26CL2N2O7	405.27	50347	Immune system;Infection
ligprep_FDA.sdf:831-3	-2.448	T1852	Belinostat	414864-00-9	C15H14N2O4S	318.35	206256	Cancer
ligprep_FDA.sdf:791-3	-2.446	T2222	Carbinoxamine Maleate Salt	3505-38-2	C20H23ClN2O5	406.86	22556	Immune system
ligprep_FDA.sdf:1249-4	-2.442	T0983L	DL-Penicillamine	52-66-4	C5H11NO2S	149.21	19854	Metabolism
ligprep_FDA.sdf:1250-2	-2.442	T0983	Penicillamine	52-67-5	C5H11NO2S	149.21	19853	Others
ligprep_FDA.sdf:1633-3	-2.434	T0068	Fluphenazine dihydrochloride	146-56-5	C22H28Cl2F3N3OS	510.44	40146	Nervous system
ligprep_FDA.sdf:567-2	-2.422	T6215	Abiraterone Acetate	154229-18-2	C26H33NO2	391.55	202379	Cancer
ligprep_FDA.sdf:354-15	-2.422	T4573	Cyclothiazide	2259-96-3	C14H16ClN3O4S2	389.9	13157	Digestive system
ligprep_FDA.sdf:29-3	-2.421	T10232	Acetophenazine dimaleate	5714-00-1	C31H37N3O10S	643.71	12254	nervous system
ligprep_FDA.sdf:1337-1	-2.42	T0810	Ethambutol dihydrochloride	1070-11-7	C10H26Cl2N2O2	277.24	75095	Nervous system;Respiratory system;Infection
ligprep_FDA.sdf:205-3	-2.413	TQ0200	Paricalcitol	131918-61-1	C27H44O3	416.64	201657	Cancer
ligprep_FDA.sdf:1348-5	-2.413	T0792	(-)-Sparteine sulfate pentahydrate	6160-12-09	C15H38N2O9S	422.54	215584	Cardiovascular system
ligprep_FDA.sdf:602-4	-2.41	T4382	Proguanil hydrochloride	637-32-1	C11H17Cl2N5	290.19	202362	Immune system;Infection
ligprep_FDA.sdf:1347-5	-2.394	T0793	Kanamycin sulfate	25389-94-0	C18H38N4O15S	582.58	62324	Immune system;Infection
ligprep_FDA.sdf:1345-2	-2.378	T0797	Cimetidine	51481-61-9	C10H16N6S	252.34	74151	Immune system
ligprep_FDA.sdf:1043-2	-2.365	T1386	Phenazopyridine hydrochloride	136-40-3	C11H12ClN5	249.7	21105	Nervous system
ligprep_FDA.sdf:754-2	-2.364	T2398	Tofacitinib Citrate	540737-29-9	C22H28N6O8	504.49	203214	Inflammation
ligprep_FDA.sdf:544-2	-2.364	T6321	Tofacitinib	477600-75-2	C16H20N6O	312.37	203214	Inflammation
ligprep_FDA.sdf:1682-3	-2.363	T0096	Vardenafil	224785-90-4	C23H32N6O4S	488.6	21400	Nervous system
ligprep_FDA.sdf:639-11	-2.363	T3534	Tetrabenazine Racemate	718635-93-9	C19H27NO3	317.43	207682	Others
ligprep_FDA.sdf:1642-6	-2.344	T0053	Hydroxyzine Pamoate	10246-75-0	C44H43ClN2O8	763.27	40156	Nervous system
ligprep_FDA.sdf:657-1	-2.34	T3266	Lumefantrine	82186-77-4	C30H32Cl3NO	528.94	22268	Immune system
ligprep_FDA.sdf:1567-1	-2.338	T0180	Benazepril hydrochloride	86541-74-4	C24H29ClN2O5	460.95	20364	Cardiovascular system
ligprep_FDA.sdf:949-2	-2.334	T1546	Nitazoxanide	55981-09-4	C12H9N3O5S	307.28	21497	Infection
ligprep_FDA.sdf:639-12	-2.329	T3534	Tetrabenazine Racemate	718635-93-9	C19H27NO3	317.43	207682	Others
ligprep_FDA.sdf:1320-1	-2.326	T0847	Chenodeoxycholic acid	474-25-9	C24H40O4	392.57	18513	Digestive system
ligprep_FDA.sdf:628-2	-2.322	T3663	Eliglustat	491833-29-5	C23H36N2O4	404.54	205494	Chromosomal disease
ligprep_FDA.sdf:140-2	-2.322	T11176	Eliglustat hemitartrate	928659-70-5	C50H78N4O14	959.17	205494	Metabolism
ligprep_FDA.sdf:214-2	-2.317	T8385	Metoclopramide hydrochloride hydrate	54143-57-6	C14H25Cl2N3O3	354.27	204756	Digestive system
ligprep_FDA.sdf:353-2	-2.317	T4616	Metoclopramide	364-62-5	C14H22ClN3O2	299.8	72436	Others
ligprep_FDA.sdf:1284-3	-2.316	T0913	Sulfamerazine	127-79-7	C11H12N4O2S	264.3	80094	Immune system
ligprep_FDA.sdf:1082-3	-2.315	T1281	Tropicamide	1508-75-4	C17H20N2O2	284.36	40067	Others
ligprep_FDA.sdf:281-2	-2.274	T7111	Tenofovir Disoproxil	201341-05-1	C19H30N5O10P	519.44	21356	Immune system;Infection
ligprep_FDA.sdf:1325-2	-2.274	T0836	Sulfadoxine	2447-57-6	C12H14N4O4S	310.33	18557	Immune system;Infection
ligprep_FDA.sdf:367-2	-2.272	T4551	Acrivastine	87848-99-5	C22H24N2O2	348.44	19806	Inflammation
ligprep_FDA.sdf:1241-1	-2.268	T0996	Ethynodiol diacetate	297-76-7	C24H32O4	384.51	16029	Endocrine system
ligprep_FDA.sdf:998-1	-2.261	T1465	Mupirocin	12650-69-0	C26H44O9	500.64	50788	Immune system;Infection
ligprep_FDA.sdf:764-4	-2.251	T2381	Abemaciclib	1231929-97-7	C27H32F2N8	506.59	208716	Cancer
ligprep_FDA.sdf:1614-2	-2.243	T0097L	Pazopanib	444731-52-6	C21H23N7O2S	437.52	22465	Cancer
ligprep_FDA.sdf:416-2	-2.241	T6923	Ozanimod	1306760-87-1	C23H24N4O3	404.46	209899	Nervous system
ligprep_FDA.sdf:1009-5	-2.234	T1444	Lomefloxacin	98079-51-7	C17H19F2N3O3	351.35	20013	Immune system
ligprep_FDA.sdf:902-5	-2.234	T1625	Lomefloxacin hydrochloride	98079-52-8	C17H20ClF2N3O3	387.81	20013	Immune system;Infection
ligprep_FDA.sdf:679-3	-2.229	T3059	ALK-IN-1	1197958-12-5	C26H34ClN6O2P	529.01	208772	Cancer
ligprep_FDA.sdf:1073-1	-2.221	T1303	Auranofin	34031-32-8	C20H34AuO9PS	678.48	18689	Metabolism
ligprep_FDA.sdf:47-1	-2.216	T9419	Fesoterodine	286930-02-7	C26H37NO3	411.58	204504	Urinary diseases
ligprep_FDA.sdf:927-1	-2.213	T1583	Vorinostat	149647-78-9	C14H20N2O3	264.32	21991	Cancer
ligprep_FDA.sdf:325-2	-2.212	T4989	Fosfomycin Tromethamine	78964-85-9	C7H18NO7P	259.19	50717	Immune system;Infection
ligprep_FDA.sdf:1262-2	-2.212	T0961	Trometamol	77-86-1	C4H11NO3	121.14	202317	Metabolism
ligprep_FDA.sdf:253-30	-2.209	T7582	tafamidis meglumine	951395-08-7	C21H24Cl2N2O8	503.33	211996	Nervous system
ligprep_FDA.sdf:1642-5	-2.206	T0053	Hydroxyzine Pamoate	10246-75-0	C44H43ClN2O8	763.27	40156	Nervous system
ligprep_FDA.sdf:897-3	-2.188	T1630	Tiopronin	1953-02-02	C5H9NO3S	163.19	19569	Metabolism
ligprep_FDA.sdf:246-2	-2.187	T7939	Fingolimod	162359-55-9	C19H33NO2	307.47	208014	Nervous system
ligprep_FDA.sdf:724-2	-2.187	T2539	Fingolimod hydrochloride	162359-56-0	C19H34ClNO2	343.93	22527	Nervous system
ligprep_FDA.sdf:1602-2	-2.163	T0112	Diltiazem hydrochloride	33286-22-5	C22H27ClN2O4S	450.98	75401	Cardiovascular system
ligprep_FDA.sdf:620-5	-2.152	T3979	Emedastine	87233-61-2	C17H26N4O	302.42	20706	Respiratory system
ligprep_FDA.sdf:1052-2	-2.151	T1335	Mycophenolic acid	24280-93-1	C17H20O6	320.34	50791	Immune system
ligprep_FDA.sdf:118-2	-2.142	T15477	Hexaminolevulinate hydrochloride	140898-91-5	C11H22ClNO3	251.75	22555	cancer
ligprep_FDA.sdf:196-2	-2.138	T8474	Dabrafenib Mesylate	1195768-06-9	C24H24F3N5O5S3	615.67	202806	Cancer
ligprep_FDA.sdf:829-2	-2.138	T1903	Dabrafenib	1195765-45-7	C23H20F3N5O2S2	519.56	202806	Cancer
ligprep_FDA.sdf:35-3	-2.134	T13083L	Tafenoquine Succinate	106635-81-8	C28H34F3N3O7	581.58	210795	infection
ligprep_FDA.sdf:1348-6	-2.129	T0792	(-)-Sparteine sulfate pentahydrate	6160-12-09	C15H38N2O9S	422.54	215584	Cardiovascular system
ligprep_FDA.sdf:253-26	-2.1	T7582	tafamidis meglumine	951395-08-7	C21H24Cl2N2O8	503.33	211996	Nervous system
ligprep_FDA.sdf:354-9	-2.091	T4573	Cyclothiazide	2259-96-3	C14H16ClN3O4S2	389.9	13157	Digestive system
ligprep_FDA.sdf:581-3	-2.085	T6120	Pralatrexate	146464-95-1	C23H23N7O5	477.47	22468	Cancer
ligprep_FDA.sdf:811-3	-2.083	T2131	Articaine hydrochloride	23964-57-0	C13H21ClN2O3S	320.84	22466	Nervous system
ligprep_FDA.sdf:1647-1	-2.08	T0033	Miltefosine	58066-85-6	C21H46NO4P	407.58	204684	Immune system
ligprep_FDA.sdf:1176-2	-2.072	T1095	Sparfloxacin	110871-86-8	C19H22F2N4O3	392.4	20677	Immune system;Infection
ligprep_FDA.sdf:1174-1	-2.051	T1097	Loratadine	79794-75-5	C22H23ClN2O2	382.88	21734	Immune system;Infection
ligprep_FDA.sdf:165-10	-2.05	T8709	Nandrolone phenylpropionate	62-90-8	C27H34O3	406.6	11891	Cardiovascular system;Cancer
ligprep_FDA.sdf:1284-4	-2.022	T0913	Sulfamerazine	127-79-7	C11H12N4O2S	264.3	80094	Immune system
ligprep_FDA.sdf:60-3	-2.013	T25180	Bromodiphenhydramine hydrochloride	1808-12-4	C17H21BrClNO	370.71	9319	Inflammation
ligprep_FDA.sdf:563-3	-1.995	T6221	Nalmefene hydrochloride	58895-64-0	C21H26ClNO3	375.89	20459	Nervous system
ligprep_FDA.sdf:1652-2	-1.973	T0029	Procaine	59-46-1	C13H20N2O2	236.32	80384	Immune system
ligprep_FDA.sdf:356-2	-1.97	T4574	Sacubitril	149709-62-6	C24H29NO5	411.49	207620	Cardiovascular system
ligprep_FDA.sdf:612-2	-1.97	T4200	Sacubitril hemicalcium salt	1369773-39-6	C48H56CaN2O10	861.06	207620	Cardiovascular system
ligprep_FDA.sdf:354-14	-1.969	T4573	Cyclothiazide	2259-96-3	C14H16ClN3O4S2	389.9	13157	Digestive system
ligprep_FDA.sdf:1365-2	-1.951	T0754	Sulfamethizole	144-82-1	C9H10N4O2S2	270.33	8565	Immune system
ligprep_FDA.sdf:1285-4	-1.937	T0912L	Tetracycline	60-54-8	C22H24N2O8	444.43	50493	Infection
ligprep_FDA.sdf:1212-4	-1.937	T1041	Risedronate Sodium	115436-72-1	C7H10NNaO7P2	305.09	20835	Others
ligprep_FDA.sdf:1695-4	-1.937	T0379	Risedronic Acid	105462-24-6	C7H11NO7P2	283.11	206768	Others
ligprep_FDA.sdf:253-28	-1.928	T7582	tafamidis meglumine	951395-08-7	C21H24Cl2N2O8	503.33	211996	Nervous system
ligprep_FDA.sdf:1684-2	-1.915	T0155	Argatroban	74863-84-6	C23H36N6O5S	508.63	20883	Cardiovascular system
ligprep_FDA.sdf:150-2	-1.915	T22246	Argatroban Monohydrate	141396-28-3	C23H38N6O6S	526.65	20883	Cardiovascular system
ligprep_FDA.sdf:638-1	-1.912	T3602	D-Pantothenic acid sodium	867-81-2	C9H16NNaO5	241.22	20176	Metabolism
ligprep_FDA.sdf:1016-2	-1.902	T1432	Phenylbutazone	50-33-9	C19H20N2O2	308.38	84339	Immune system
ligprep_FDA.sdf:563-5	-1.895	T6221	Nalmefene hydrochloride	58895-64-0	C21H26ClNO3	375.89	20459	Nervous system
ligprep_FDA.sdf:253-20	-1.873	T7582	tafamidis meglumine	951395-08-7	C21H24Cl2N2O8	503.33	211996	Nervous system
ligprep_FDA.sdf:633-3	-1.861	T3625	Bempedoic acid	738606-46-7	C19H36O5	344.49	211616	Cardiovascular system
ligprep_FDA.sdf:426-3	-1.861	T6864	Ixabepilone	219989-84-1	C27H42N2O5S	506.7	22065	Cancer
ligprep_FDA.sdf:1097-9	-1.851	T1255	Tobramycin	32986-56-4	C18H37N5O9	467.51	50804	Immune system;Infection
ligprep_FDA.sdf:756-2	-1.851	T2395	Vortioxetine	508233-74-7	C18H22N2S	298.45	204447	Nervous system
ligprep_FDA.sdf:354-16	-1.831	T4573	Cyclothiazide	2259-96-3	C14H16ClN3O4S2	389.9	13157	Digestive system
ligprep_FDA.sdf:426-4	-1.83	T6864	Ixabepilone	219989-84-1	C27H42N2O5S	506.7	22065	Cancer
ligprep_FDA.sdf:253-24	-1.796	T7582	tafamidis meglumine	951395-08-7	C21H24Cl2N2O8	503.33	211996	Nervous system
ligprep_FDA.sdf:253-27	-1.791	T7582	tafamidis meglumine	951395-08-7	C21H24Cl2N2O8	503.33	211996	Nervous system
ligprep_FDA.sdf:21-2	-1.773	T33470	Monoctanoin	502-54-5	C11H22O4	218.29	19368	others
ligprep_FDA.sdf:1173-2	-1.765	T1101	Minocycline hydrochloride	13614-98-7	C23H28ClN3O7	493.94	201922	Endocrine system;Infection
ligprep_FDA.sdf:951-3	-1.742	T1543	Naftifine hydrochloride	65473-14-5	C21H22ClN	323.86	206901	Immune system
ligprep_FDA.sdf:1063-3	-1.705	T1320	Disopyramide	3737-09-05	C21H29N3O	339.47	70101	Cardiovascular system
ligprep_FDA.sdf:521-2	-1.703	T6414	Bisacodyl	603-50-9	C22H19NO4	361.39	21551	Metabolism
ligprep_FDA.sdf:706-2	-1.694	T2583	Cilastatin	82009-34-5	C16H26N2O5S	358.45	90577	Infection
ligprep_FDA.sdf:165-14	-1.692	T8709	Nandrolone phenylpropionate	62-90-8	C27H34O3	406.6	11891	Cardiovascular system;Cancer
ligprep_FDA.sdf:253-31	-1.687	T7582	tafamidis meglumine	951395-08-7	C21H24Cl2N2O8	503.33	211996	Nervous system
ligprep_FDA.sdf:430-1	-1.684	T6831	Etretinate	54350-48-0	C23H30O3	354.48	19369	Others
ligprep_FDA.sdf:253-21	-1.681	T7582	tafamidis meglumine	951395-08-7	C21H24Cl2N2O8	503.33	211996	Nervous system
ligprep_FDA.sdf:1053-2	-1.667	T1333	Tolazamide	1156-19-0	C14H21N3O3S	311.4	70259	Metabolism
ligprep_FDA.sdf:253-29	-1.667	T7582	tafamidis meglumine	951395-08-7	C21H24Cl2N2O8	503.33	211996	Nervous system
ligprep_FDA.sdf:1573-2	-1.642	T0174	Cyproheptadine hydrochloride sesquihydrate	41354-29-4	C21H24ClNO	341.88	40537	Endocrine system
ligprep_FDA.sdf:633-2	-1.642	T3625	Bempedoic acid	738606-46-7	C19H36O5	344.49	211616	Cardiovascular system
ligprep_FDA.sdf:19-1	-1.622	T9620	Sodium Tetradecyl Sulfate	1191-50-0	C14H30NaO4S	317.44	5970	Others
ligprep_FDA.sdf:1242-2	-1.598	T0994	Ketotifen fumarate	34580-14-8	C23H23NO5S	425.5	21066	Immune system
ligprep_FDA.sdf:1518-2	-1.587	T0266	Quinidine hydrochloride monohydrate	6151-40-2	C20H27ClN2O3	378.89	40045	Cardiovascular system
ligprep_FDA.sdf:243-2	-1.585	T7938	Quinidine	56-54-2	C20H24N2O2	324.42	86099	Cardiovascular system
ligprep_FDA.sdf:1392-2	-1.583	T0703	Flavoxate hydrochloride	3717-88-2	C24H26ClNO4	427.92	76831	Others
ligprep_FDA.sdf:1534-2	-1.564	T0229	Rivastigmine	123441-03-2	C14H22N2O2	250.34	77129	Nervous system
ligprep_FDA.sdf:253-19	-1.526	T7582	tafamidis meglumine	951395-08-7	C21H24Cl2N2O8	503.33	211996	Nervous system
ligprep_FDA.sdf:60-4	-1.517	T25180	Bromodiphenhydramine hydrochloride	1808-12-4	C17H21BrClNO	370.71	9319	Inflammation
ligprep_FDA.sdf:1675-4	-1.516	T1142	Clindamycin phosphate	24729-96-2	C18H34ClN2O8PS	504.96	50802	Endocrine system;Infection
ligprep_FDA.sdf:1203-1	-1.496	T1054	Tolbutamide	64-77-7	C12H18N2O3S	270.35	86445	Metabolism
ligprep_FDA.sdf:1337-2	-1.488	T0810	Ethambutol dihydrochloride	1070-11-7	C10H26Cl2N2O2	277.24	75095	Nervous system;Respiratory system;Infection
ligprep_FDA.sdf:253-17	-1.48	T7582	tafamidis meglumine	951395-08-7	C21H24Cl2N2O8	503.33	211996	Nervous system
ligprep_FDA.sdf:348-2	-1.472	T4610	Rimegepant	1289023-67-1	C28H28F2N6O3	534.56	212728	Nervous system
ligprep_FDA.sdf:419-4	-1.456	T6902	Naloxone HCl Dihydrate	51481-60-8	C19H26ClNO6	399.87	22410	Nervous system
ligprep_FDA.sdf:1596-1	-1.422	T0127	Glimepiride	93479-97-1	C24H34N4O5S	490.62	78709	Metabolism
ligprep_FDA.sdf:559-3	-1.393	T6230	Imatinib	152459-95-5	C29H31N7O	493.6	204285	Cancer
ligprep_FDA.sdf:7-1	-1.387	T20766	Sulfisoxazole acetyl	80-74-0	C13H15N3O4S	309.34	62758	Urinary system;infection
ligprep_FDA.sdf:240-2	-1.375	T8139	Sulfamethoxazole sodium	4563-84-2	C10H10N3NaO3S	275.26	72408	Urinary system;Infection
ligprep_FDA.sdf:1299-2	-1.375	T0885	Sulfamethoxazole	723-46-6	C10H11N3O3S	253.28	71815	Immune system;Infection
ligprep_FDA.sdf:81-3	-1.364	T25487	Haloperidol decanoate	74050-97-8	C31H41ClFNO3	530.11	18701	nervous system
ligprep_FDA.sdf:791-4	-1.358	T2222	Carbinoxamine Maleate Salt	3505-38-2	C20H23ClN2O5	406.86	22556	Immune system
ligprep_FDA.sdf:253-32	-1.352	T7582	tafamidis meglumine	951395-08-7	C21H24Cl2N2O8	503.33	211996	Nervous system
ligprep_FDA.sdf:909-2	-1.343	T1615	Irbesartan	138402-11-6	C25H28N6O	428.54	20757	Metabolism
ligprep_FDA.sdf:253-18	-1.34	T7582	tafamidis meglumine	951395-08-7	C21H24Cl2N2O8	503.33	211996	Nervous system
ligprep_FDA.sdf:251-53	-1.335	T7779	Nelfinavir	159989-64-7	C32H45N3O4S	567.78	20778	Immune system
ligprep_FDA.sdf:165-9	-1.321	T8709	Nandrolone phenylpropionate	62-90-8	C27H34O3	406.6	11891	Cardiovascular system;Cancer
ligprep_FDA.sdf:1530-4	-1.307	T0237	Closantel	57808-65-8	C22H14Cl2I2N2O2	663.07	209941	Immune system
ligprep_FDA.sdf:1406-2	-1.302	T0675	Topiramate	97240-79-4	C12H21NO8S	339.36	201635	Nervous system
ligprep_FDA.sdf:1012-1	-1.286	T1437	D-Panthenol	81-13-0	C9H19NO4	205.25	21646	Others
ligprep_FDA.sdf:1671-3	-1.28	T1000	Chlorhexidine	55-56-1	C22H30Cl2N10	505.45	70104	Infection
ligprep_FDA.sdf:253-22	-1.277	T7582	tafamidis meglumine	951395-08-7	C21H24Cl2N2O8	503.33	211996	Nervous system
ligprep_FDA.sdf:1675-5	-1.276	T1142	Clindamycin phosphate	24729-96-2	C18H34ClN2O8PS	504.96	50802	Endocrine system;Infection
ligprep_FDA.sdf:897-4	-1.255	T1630	Tiopronin	1953-02-02	C5H9NO3S	163.19	19569	Metabolism
ligprep_FDA.sdf:253-25	-1.254	T7582	tafamidis meglumine	951395-08-7	C21H24Cl2N2O8	503.33	211996	Nervous system
ligprep_FDA.sdf:1682-7	-1.25	T0096	Vardenafil	224785-90-4	C23H32N6O4S	488.6	21400	Nervous system
ligprep_FDA.sdf:730-1	-1.23	T2532	Tauroursodeoxycholate	14605-22-2	C26H45NO6S	499.7	206333	Others
ligprep_FDA.sdf:1326-1	-1.223	T0835	Tamoxifen Citrate	54965-24-1	C32H37NO8	563.65	70929	Cancer
ligprep_FDA.sdf:1002-2	-1.205	T1460	Dicyclomine hydrochloride	67-92-5	C19H36ClNO2	345.95	7409	Digestive system
ligprep_FDA.sdf:1468-3	-1.2	T0385	Prochlorperazine Maleate	1984-02-06	C28H32ClN3O8S	606.09	40058	Nervous system
ligprep_FDA.sdf:848-11	-1.195	T1776L	Plerixafor octahydrochloride	155148-31-5	C28H62Cl8N8	794.46	22311	Others
ligprep_FDA.sdf:208-3	-1.189	T8389	Trifluoperazine	117-89-5	C21H24F3N3S	407.5	89893	Nervous system
ligprep_FDA.sdf:1114-3	-1.189	T1222	Trifluoperazine dihydrochloride	440-17-5	C21H26Cl2F3N3S	480.43	40209	Nervous system
ligprep_FDA.sdf:555-2	-1.178	T6241	Quetiapine hemifumarate	111974-72-2	C46H54N6O8S2	883.09	77380	Nervous system
ligprep_FDA.sdf:1538-2	-1.146	T0220	Foscarnet sodium	63585-09-1	CNa3O5P	191.95	20068	Others
ligprep_FDA.sdf:1127-2	-1.145	T1193	Clomiphene citrate	50-41-9	C32H36ClNO8	598.1	75528	Endocrine system
ligprep_FDA.sdf:1414-5	-1.113	T0518	Methacycline hydrochloride	3963-95-9	C22H23ClN2O8	478.88	60641	Immune system
ligprep_FDA.sdf:284-24	-1.102	T5841	Travoprost	157283-68-6	C26H35F3O6	500.55	91340	Others
ligprep_FDA.sdf:1671-2	-1.087	T1000	Chlorhexidine	55-56-1	C22H30Cl2N10	505.45	70104	Infection
ligprep_FDA.sdf:44-1	-1.087	T22367	Methylprednisolone succinate	2921-57-5	C26H34O8	474.54	11153	Other
ligprep_FDA.sdf:1292-4	-1.084	T0895	Oxytetracycline	79-57-2	C22H24N2O9	460.44	61015	Immune system;Infection
ligprep_FDA.sdf:57-2	-1.078	T11836	Lefamulin acetate	1350636-82-6	C30H49NO7S	567.78	211673	Respiratory system
ligprep_FDA.sdf:94-1	-1.078	T7588	Lefamulin	1061337-51-6	C28H45NO5S	507.3	211672	Infection;Respiratory system
ligprep_FDA.sdf:253-23	-1.075	T7582	tafamidis meglumine	951395-08-7	C21H24Cl2N2O8	503.33	211996	Nervous system
ligprep_FDA.sdf:1455-1	-1.053	T0433	Artesunate	88495-63-0	C19H28O8	384.42	213036	Infection
ligprep_FDA.sdf:1370-2	-1.006	T0745	Disodium monofluorophosphate	10163-15-2	FNa2O3P	143.95	19518	Others
ligprep_FDA.sdf:1597-2	-0.958	T0126	Diazoxide	364-98-7	C8H7ClN2O2S	230.67	17453	Cardiovascular system
ligprep_FDA.sdf:457-3	-0.91	T6647	Rotigotine	99755-59-6	C19H25NOS	315.47	21829	Immune system
ligprep_FDA.sdf:689-1	-0.863	T2725	Scopolamine hydrobromide	114-49-8	C17H22BrNO4	384.26	17874	Nervous system
ligprep_FDA.sdf:378-1	-0.863	T3S0478	Scopolamine	51-34-3	C17H21NO4	303.35	78830	Others
ligprep_FDA.sdf:1239-3	-0.829	T1000L	Chlorhexidine diacetate	56-95-1	C26H38Cl2N10O4	625.55	21074	Infection
ligprep_FDA.sdf:1148-3	-0.829	T1147	Chlorhexidine dihydrochloride	3697-42-5	C22H32Cl4N10	578.38	19125	Infection
ligprep_FDA.sdf:1405-2	-0.816	T0676	Hydroxyurea	127-07-1	CH4N2O2	76.06	74476	Immune system
ligprep_FDA.sdf:1326-2	-0.802	T0835	Tamoxifen Citrate	54965-24-1	C32H37NO8	563.65	70929	Cancer
ligprep_FDA.sdf:165-4	-0.756	T8709	Nandrolone phenylpropionate	62-90-8	C27H34O3	406.6	11891	Cardiovascular system;Cancer
ligprep_FDA.sdf:937-3	-0.635	T1569	Tigecycline	220620-09-7	C29H39N5O8	585.65	91620	Metabolism;Infection
ligprep_FDA.sdf:817-9	-0.618	T2096	Framycetin sulfate	4146-30-9	C23H48N6O17S	712.22	62166	Immune system;Infection
ligprep_FDA.sdf:1331-1	-0.603	T0818	Decamethonium bromide	541-22-0	C16H38Br2N2	418.29	6931	Nervous system
ligprep_FDA.sdf:1203-2	-0.588	T1054	Tolbutamide	64-77-7	C12H18N2O3S	270.35	86445	Metabolism
ligprep_FDA.sdf:809-3	-0.58	T2134	Dorzolamide hydrochloride	130693-82-2	C10H17ClN2O4S3	360.9	77846	Others
ligprep_FDA.sdf:1044-3	-0.543	T1385	Amlodipine	88150-42-9	C20H25ClN2O5	408.88	22401	Cardiovascular system
ligprep_FDA.sdf:1596-2	-0.465	T0127	Glimepiride	93479-97-1	C24H34N4O5S	490.62	78709	Metabolism
ligprep_FDA.sdf:1090-2	-0.444	T1267	Abacavir	136470-78-5	C14H18N6O	286.34	77950	Immune system
ligprep_FDA.sdf:820-3	-0.392	T1995	Fedratinib	936091-26-8	C27H36N6O3S	524.68	212327	Others
ligprep_FDA.sdf:76-3	-0.392	T9251	Fedratinib hydrochloride hydrate	1374744-69-0	C27H40Cl2N6O4S	615.61	212327	Others
ligprep_FDA.sdf:1504-2	-0.347	T0298	Dimenhydrinate	523-87-5	C24H28ClN5O3	469.96	40519	Nervous system
ligprep_FDA.sdf:1495-2	-0.347	T0330	Diphenhydramine hydrochloride	147-24-0	C17H22ClNO	291.82	72646	Nervous system
ligprep_FDA.sdf:252-25	-0.335	T7766	Remdesivir	1809249-37-3	C27H35N6O8P	602.58	214787	Immune system;Infection
ligprep_FDA.sdf:948-2	-0.327	T1549	Raloxifene hydrochloride	82640-04-8	C28H28ClNO4S	510.04	90842	Cancer
ligprep_FDA.sdf:248-1	-0.312	T8148	Mupirocin calcium hydrate	115074-43-6	C52H86CaO18.2H2O	1075.34	50746	Immune system;Infection
ligprep_FDA.sdf:118-1	-0.299	T15477	Hexaminolevulinate hydrochloride	140898-91-5	C11H22ClNO3	251.75	22555	cancer
ligprep_FDA.sdf:1355-3	-0.291	T0781	Dimercaprol	59-52-9	C3H8OS2	124.22	5939	Others
ligprep_FDA.sdf:21-1	-0.221	T33470	Monoctanoin	502-54-5	C11H22O4	218.29	19368	others
ligprep_FDA.sdf:390-3	-0.173	T6645	Ropivacaine hydrochloride monohydrate	132112-35-7	C17H29ClN2O2	328.88	90194	Others
ligprep_FDA.sdf:1467-3	-0.173	T0386L	Ropivacaine	84057-95-4	C17H26N2O	274.4	78601	Others
ligprep_FDA.sdf:202-2	-0.156	T8482	Ripretinib	1442472-39-0	C24H21BrFN5O2	510.36	213973	Digestive system;Cancer
ligprep_FDA.sdf:1044-4	-0.155	T1385	Amlodipine	88150-42-9	C20H25ClN2O5	408.88	22401	Cardiovascular system
ligprep_FDA.sdf:607-2	-0.155	T4284	Levamlodipine besylate	150566-71-5	C26H31ClN2O8S	567.05	76418	Cardiovascular system
ligprep_FDA.sdf:1281-1	-0.08	T0926	Azelaic acid	123-99-9	C9H16O4	188.22	21470	Inflammation;Infection
ligprep_FDA.sdf:1530-3	-0.003	T0237	Closantel	57808-65-8	C22H14Cl2I2N2O2	663.07	209941	Immune system
ligprep_FDA.sdf:1355-4	0.065	T0781	Dimercaprol	59-52-9	C3H8OS2	124.22	5939	Others
ligprep_FDA.sdf:1063-4	0.111	T1320	Disopyramide	3737-09-05	C21H29N3O	339.47	70101	Cardiovascular system
ligprep_FDA.sdf:664-2	0.543	T3216	Selexipag	475086-01-2	C26H32N4O4S	496.62	207947	Respiratory system
ligprep_FDA.sdf:1692-1	0.61	T0276	Hydrocortisone Valerate	57524-89-7	C26H38O6	446.58	75042	Endocrine system
ligprep_FDA.sdf:1626-1	0.691	T0083	Eplerenone	107724-20-9	C24H30O6	414.49	21437	Metabolism
ligprep_FDA.sdf:324-2	0.704	T4998	Cefpodoxime proxetil	87239-81-4	C21H27N5O9S2	557.6	50687	Immune system;Infection
[truncated: 5 more rows]
